# Supplementary material for: Plasmonic Ni-doped W18O49 with dual active sites drives efficient methanol dehydration to dimethyl ether
Source: Nat Commun. 2025 Nov 17;16:10062. doi: 10.1038/s41467-025-65040-3 (PMC12623422; doi:10.1038/s41467-025-65040-3)
Supplement: Supplementary file 3 — Supplementary Data 1 [file 41467_2025_65040_MOESM3_ESM.zip]

Archive with 2 entries (2 files):
- W18O49.txt
- Ni-doped W18O49.txt
