# Supplementary material for: Plasmonic Ni-doped W18O49 with dual active sites drives efficient methanol dehydration to dimethyl ether
Source: Nat Commun. 2025 Nov 17;16:10062. doi: 10.1038/s41467-025-65040-3 (PMC12623422; doi:10.1038/s41467-025-65040-3)
Supplement: Supplementary file 3 — Supplementary Data 1 [file 41467_2025_65040_MOESM3_ESM.zip › W18O49.txt]

Total number of atoms
134
Lattice
     7.5720000000000001    0.0000000000000000    0.0000000000000000
     0.0000000000000000   18.3339999999999996    0.0000000000000000
     0.0000000000000000    0.0000000000000000   32.6642000000000010
Direct Fix 
    O  0.2500000000000000   0.9943999999999988   0.3070000000000022    T    T    T 
    O  0.7500000000000000   0.9943999999999988   0.3070000000000022    T    T    T 
    O  0.2500000000000000   0.4591200741817199   0.7011708851811420    F    F    F 
    O  0.7500000000000000   0.4591200741817199   0.7011708851811420    F    F    F 
    O  0.2500000000000000   0.0788000000000011   0.4144999999999968    T    T    T 
    O  0.7500000000000000   0.0788000000000011   0.4144999999999968    T    T    T 
    O  0.2500000000000000   0.3920000000000030   0.5855000000000032    T    T    T 
    O  0.7500000000000000   0.3920000000000030   0.5855000000000032    T    T    T 
    O  0.2500000000000000   0.1914999999999978   0.6032999999999973    T    T    T 
    O  0.7500000000000000   0.1914999999999978   0.6032999999999973    T    T    T 
    O  0.2500000000000000   0.2794000000000025   0.3967000000000027    T    T    T 
    O  0.7500000000000000   0.2794000000000025   0.3967000000000027    T    T    T 
    O  0.2500000000000000   0.0439999999999969   0.5305000000000035    T    T    T 
    O  0.7500000000000000   0.0439999999999969   0.5305000000000035    T    T    T 
    O  0.2500000000000000   0.4269000000000034   0.4694999999999965    T    T    T 
    O  0.7500000000000000   0.4269000000000034   0.4694999999999965    T    T    T 
    O  0.2500000000000000   0.8179999999999978   0.3111000000000033    T    T    T 
    O  0.7500000000000000   0.8179999999999978   0.3111000000000033    T    T    T 
    O  0.2500000000000000   0.6551082896048159   0.6841745844257239    F    F    F 
    O  0.7500000000000000   0.6551082896048159   0.6841745844257239    F    F    F 
    O  0.2500000000000000   0.8750000000000000   0.4009000000000000    T    T    T 
    O  0.7500000000000000   0.8750000000000000   0.4009000000000000    T    T    T 
    O  0.2500000000000000   0.5957999999999970   0.5991000000000000    T    T    T 
    O  0.7500000000000000   0.5957999999999970   0.5991000000000000    T    T    T 
    O  0.2500000000000000   0.0225088545567160   0.6435983204232776    F    F    F 
    O  0.7500000000000000   0.0225088545567160   0.6435983204232776    F    F    F 
    O  0.2500000000000000   0.4748000000000019   0.3537000000000035    T    T    T 
    O  0.7500000000000000   0.4748000000000019   0.3537000000000035    T    T    T 
    O  0.2500000000000000   0.8385999999999996   0.5157999999999987    T    T    T 
    O  0.7500000000000000   0.8385999999999996   0.5157999999999987    T    T    T 
    O  0.2500000000000000   0.6321999999999974   0.4842000000000013    T    T    T 
    O  0.7500000000000000   0.6321999999999974   0.4842000000000013    T    T    T 
    O  0.2500000000000000   0.6762999999999977   0.3699999999999974    T    T    T 
    O  0.7500000000000000   0.6762999999999977   0.3699999999999974    T    T    T 
    O  0.2500000000000000   0.8149814419818530   0.6294046910832419    F    F    F 
    O  0.7500000000000000   0.8149814419818530   0.6294046910832419    F    F    F 
    O  0.0000000000000000   0.2849999999999966   0.5878999999999976    T    T    T 
    O  0.5000000000000000   0.2849999999999966   0.5878999999999976    T    T    T 
    O  0.0000000000000000   0.1858000000000004   0.4121000000000024    T    T    T 
    O  0.5000000000000000   0.1858000000000004   0.4121000000000024    T    T    T 
    O  0.0000000000000000   0.0728999999999971   0.3506000000000000    T    T    T 
    O  0.5000000000000000   0.0728999999999971   0.3506000000000000    T    T    T 
    O  0.0000000000000000   0.3891248823029161   0.6486061550366801    F    F    F 
    O  0.5000000000000000   0.3891248823029161   0.6486061550366801    F    F    F 
    O  0.0000000000000000   0.1307529416661060   0.6475940014330224    F    F    F 
    O  0.5000000000000000   0.1307529416661060   0.6475940014330224    F    F    F 
    O  0.0000000000000000   0.2280000000000015   0.3400000000000034    T    T    T 
    O  0.5000000000000000   0.2280000000000015   0.3400000000000034    T    T    T 
    O  0.0000000000000000   0.0788999999999973   0.4724999999999966    T    T    T 
    O  0.5000000000000000   0.0788999999999973   0.4724999999999966    T    T    T 
    O  0.0000000000000000   0.3918999999999997   0.5275000000000034    T    T    T 
    O  0.5000000000000000   0.3918999999999997   0.5275000000000034    T    T    T 
    O  0.0000000000000000   0.1426999999999978   0.5563999999999965    T    T    T 
    O  0.5000000000000000   0.1426999999999978   0.5563999999999965    T    T    T 
    O  0.0000000000000000   0.3282000000000025   0.4436000000000035    T    T    T 
    O  0.5000000000000000   0.3282000000000025   0.4436000000000035    T    T    T 
    O  0.0000000000000000   0.9228999999999985   0.3449000000000026    T    T    T 
    O  0.5000000000000000   0.9228999999999985   0.3449000000000026    T    T    T 
    O -0.0000000000000000   0.5522934992134596   0.6660007895728399    F    F    F 
    O  0.5000000000000000   0.5522934992134596   0.6660007895728399    F    F    F 
    O  0.0000000000000000   0.9776000000000025   0.4155999999999977    T    T    T 
    O  0.5000000000000000   0.9776000000000025   0.4155999999999977    T    T    T 
    O  0.0000000000000000   0.4932000000000016   0.5844000000000023    T    T    T 
    O  0.5000000000000000   0.4932000000000016   0.5844000000000023    T    T    T 
    O  0.0000000000000000   0.0206111726829194   0.7049743063996547    F    F    F 
    O  0.5000000000000000   0.0206111726829194   0.7049743063996547    F    F    F 
    O  0.0000000000000000   0.3624000000000009   0.3567999999999998    T    T    T 
    O  0.5000000000000000   0.3624000000000009   0.3567999999999998    T    T    T 
    O  0.0000000000000000   0.0168999999999997   0.5816999999999979    T    T    T 
    O  0.5000000000000000   0.0168999999999997   0.5816999999999979    T    T    T 
    O  0.0000000000000000   0.4540000000000006   0.4183000000000021    T    T    T 
    O  0.5000000000000000   0.4540000000000006   0.4183000000000021    T    T    T 
    O  0.0000000000000000   0.9416000000000011   0.5206000000000017    T    T    T 
    O  0.5000000000000000   0.9416000000000011   0.5206000000000017    T    T    T 
    O  0.0000000000000000   0.5292999999999992   0.4793999999999983    T    T    T 
    O  0.5000000000000000   0.5292999999999992   0.4793999999999983    T    T    T 
    O  0.0000000000000000   0.7792000000000030   0.3650000000000020    T    T    T 
    O  0.5000000000000000   0.7792000000000030   0.3650000000000020    T    T    T 
    O  0.0000000000000000   0.7026231192286507   0.6171202287939463    F    F    F 
    O  0.5000000000000000   0.7026231192286507   0.6171202287939463    F    F    F 
    O  0.0000000000000000   0.8400999999999996   0.4560999999999993    T    T    T 
    O  0.5000000000000000   0.8400999999999996   0.4560999999999993    T    T    T 
    O  0.0000000000000000   0.6306999999999974   0.5439000000000007    T    T    T 
    O  0.5000000000000000   0.6306999999999974   0.5439000000000007    T    T    T 
    O  0.0000000000000000   0.7205999999999975   0.3093999999999966    T    T    T 
    O  0.5000000000000000   0.7205999999999975   0.3093999999999966    T    T    T 
    O -0.0000000000000000   0.7685349432001884   0.6809573366234614    F    F    F 
    O  0.5000000000000000   0.7685349432001884   0.6809573366234614    F    F    F 
    O -0.0000000000000000   0.9160172890713909   0.6447889847848274    F    F    F 
    O  0.5000000000000000   0.9160172890713909   0.6447889847848274    F    F    F 
    O  0.0000000000000000   0.5628999999999991   0.3658000000000001    T    T    T 
    O  0.5000000000000000   0.5628999999999991   0.3658000000000001    T    T    T 
    O  0.0000000000000000   0.6501000000000019   0.4279999999999973    T    T    T 
    O  0.5000000000000000   0.6501000000000019   0.4279999999999973    T    T    T 
    O  0.0000000000000000   0.8207999999999984   0.5720000000000027    T    T    T 
    O  0.5000000000000000   0.8207999999999984   0.5720000000000027    T    T    T 
    O  0.0000000000000000   0.7353999999999985   0.5000000000000000    T    T    T 
    O  0.5000000000000000   0.7353999999999985   0.5000000000000000    T    T    T 
    W  0.0000000000000000   0.0000000000000000   0.3061000000000007    T    T    T 
    W  0.5000000000000000   0.0000000000000000   0.3061000000000007    T    T    T 
    W  0.0000000000000000   0.4580270583557804   0.6871130818923077    F    F    F 
    W  0.5000000000000000   0.4580270583557804   0.6871130818923077    F    F    F 
    W  0.0000000000000000   0.0795999999999992   0.4170000000000016    T    T    T 
    W  0.5000000000000000   0.0795999999999992   0.4170000000000016    T    T    T 
    W  0.0000000000000000   0.3913000000000011   0.5829999999999984    T    T    T 
    W  0.5000000000000000   0.3913000000000011   0.5829999999999984    T    T    T 
    W  0.0000000000000000   0.1929000000000016   0.6007000000000033    T    T    T 
    W  0.5000000000000000   0.1929000000000016   0.6007000000000033    T    T    T 
    W  0.0000000000000000   0.2779999999999987   0.3992999999999967    T    T    T 
    W  0.5000000000000000   0.2779999999999987   0.3992999999999967    T    T    T 
    W  0.0000000000000000   0.0379000000000005   0.5283999999999978    T    T    T 
    W  0.5000000000000000   0.0379000000000005   0.5283999999999978    T    T    T 
    W  0.0000000000000000   0.4329999999999998   0.4716000000000022    T    T    T 
    W  0.5000000000000000   0.4329999999999998   0.4716000000000022    T    T    T 
    W  0.0000000000000000   0.8196000000000012   0.3093000000000004    T    T    T 
    W  0.5000000000000000   0.8196000000000012   0.3093000000000004    T    T    T 
    W -0.0000000000000000   0.6645418463559714   0.6702838777564007    F    F    F 
    W  0.5000000000000000   0.6645418463559714   0.6702838777564007    F    F    F 
    W  0.0000000000000000   0.8785999999999987   0.4035000000000011    T    T    T 
    W  0.5000000000000000   0.8785999999999987   0.4035000000000011    T    T    T 
    W  0.0000000000000000   0.5921999999999983   0.5964999999999989    T    T    T 
    W  0.5000000000000000   0.5921999999999983   0.5964999999999989    T    T    T 
    W -0.0000000000000000   0.0260042735832662   0.6525106361721426    F    F    F 
    W  0.5000000000000000   0.0260042735832662   0.6525106361721426    F    F    F 
    W  0.0000000000000000   0.4748999999999981   0.3584000000000032    T    T    T 
    W  0.5000000000000000   0.4748999999999981   0.3584000000000032    T    T    T 
    W  0.0000000000000000   0.8335999999999970   0.5146999999999977    T    T    T 
    W  0.5000000000000000   0.8335999999999970   0.5146999999999977    T    T    T 
    W  0.0000000000000000   0.6372000000000000   0.4853000000000023    T    T    T 
    W  0.5000000000000000   0.6372000000000000   0.4853000000000023    T    T    T 
    W  0.0000000000000000   0.6743000000000023   0.3708999999999989    T    T    T 
    W  0.5000000000000000   0.6743000000000023   0.3708999999999989    T    T    T 
    W -0.0000000000000000   0.8221620763668036   0.6299542093522743    F    F    F 
    W  0.5000000000000000   0.8221620763668036   0.6299542093522743    F    F    F 
