# Supplementary material for: Plasmonic Ni-doped W18O49 with dual active sites drives efficient methanol dehydration to dimethyl ether
Source: Nat Commun. 2025 Nov 17;16:10062. doi: 10.1038/s41467-025-65040-3 (PMC12623422; doi:10.1038/s41467-025-65040-3)
Supplement: Supplementary file 3 — Supplementary Data 1 [file 41467_2025_65040_MOESM3_ESM.zip › Ni-doped W18O49.txt]

Total number of atoms
134
Lattice
     7.5720000000000001    0.0000000000000000    0.0000000000000000
     0.0000000000000000   18.3339999999999996    0.0000000000000000
     0.0000000000000000    0.0000000000000000   32.6642000000000010
Direct Fix 
   Ni -0.0000000000000000   0.4633751238464707   0.6816176656195121    F    F    F 
    O  0.2500000000000000   0.9943999999999988   0.3070000000000022    T    T    T 
    O  0.7500000000000000   0.9943999999999988   0.3070000000000022    T    T    T 
    O  0.3059267619846290   0.4525534436889315   0.7182981971854223    F    F    F 
    O  0.6940732380153709   0.4525534436889315   0.7182981971854223    F    F    F 
    O  0.2500000000000000   0.0788000000000011   0.4144999999999968    T    T    T 
    O  0.7500000000000000   0.0788000000000011   0.4144999999999968    T    T    T 
    O  0.2500000000000000   0.3920000000000030   0.5855000000000032    T    T    T 
    O  0.7500000000000000   0.3920000000000030   0.5855000000000032    T    T    T 
    O  0.2500000000000000   0.1914999999999978   0.6032999999999973    T    T    T 
    O  0.7500000000000000   0.1914999999999978   0.6032999999999973    T    T    T 
    O  0.2500000000000000   0.2794000000000025   0.3967000000000027    T    T    T 
    O  0.7500000000000000   0.2794000000000025   0.3967000000000027    T    T    T 
    O  0.2500000000000000   0.0439999999999969   0.5305000000000035    T    T    T 
    O  0.7500000000000000   0.0439999999999969   0.5305000000000035    T    T    T 
    O  0.2500000000000000   0.4269000000000034   0.4694999999999965    T    T    T 
    O  0.7500000000000000   0.4269000000000034   0.4694999999999965    T    T    T 
    O  0.2500000000000000   0.8179999999999978   0.3111000000000033    T    T    T 
    O  0.7500000000000000   0.8179999999999978   0.3111000000000033    T    T    T 
    O  0.2512993546280478   0.6550349451550773   0.6845250248336009    F    F    F 
    O  0.7487006453719520   0.6550349451550773   0.6845250248336009    F    F    F 
    O  0.2500000000000000   0.8750000000000000   0.4009000000000000    T    T    T 
    O  0.7500000000000000   0.8750000000000000   0.4009000000000000    T    T    T 
    O  0.2500000000000000   0.5957999999999970   0.5991000000000000    T    T    T 
    O  0.7500000000000000   0.5957999999999970   0.5991000000000000    T    T    T 
    O  0.2501055340663399   0.0208566257999100   0.6436116708904104    F    F    F 
    O  0.7498944659336602   0.0208566257999100   0.6436116708904104    F    F    F 
    O  0.2500000000000000   0.4748000000000019   0.3537000000000035    T    T    T 
    O  0.7500000000000000   0.4748000000000019   0.3537000000000035    T    T    T 
    O  0.2500000000000000   0.8385999999999996   0.5157999999999987    T    T    T 
    O  0.7500000000000000   0.8385999999999996   0.5157999999999987    T    T    T 
    O  0.2500000000000000   0.6321999999999974   0.4842000000000013    T    T    T 
    O  0.7500000000000000   0.6321999999999974   0.4842000000000013    T    T    T 
    O  0.2500000000000000   0.6762999999999977   0.3699999999999974    T    T    T 
    O  0.7500000000000000   0.6762999999999977   0.3699999999999974    T    T    T 
    O  0.2501324037489825   0.8126176875104079   0.6295598303686328    F    F    F 
    O  0.7498675962510173   0.8126176875104079   0.6295598303686328    F    F    F 
    O  0.0000000000000000   0.2849999999999966   0.5878999999999976    T    T    T 
    O  0.5000000000000000   0.2849999999999966   0.5878999999999976    T    T    T 
    O  0.0000000000000000   0.1858000000000004   0.4121000000000024    T    T    T 
    O  0.5000000000000000   0.1858000000000004   0.4121000000000024    T    T    T 
    O  0.0000000000000000   0.0728999999999971   0.3506000000000000    T    T    T 
    O  0.5000000000000000   0.0728999999999971   0.3506000000000000    T    T    T 
    O -0.0000000000000000   0.3970827808441383   0.6418346272861467    F    F    F 
    O  0.5000000000000000   0.3959920385955449   0.6461884393214634    F    F    F 
    O -0.0000000000000000   0.1291384735441349   0.6474897437941129    F    F    F 
    O  0.5000000000000000   0.1295655481814575   0.6475459971605013    F    F    F 
    O  0.0000000000000000   0.2280000000000015   0.3400000000000034    T    T    T 
    O  0.5000000000000000   0.2280000000000015   0.3400000000000034    T    T    T 
    O  0.0000000000000000   0.0788999999999973   0.4724999999999966    T    T    T 
    O  0.5000000000000000   0.0788999999999973   0.4724999999999966    T    T    T 
    O  0.0000000000000000   0.3918999999999997   0.5275000000000034    T    T    T 
    O  0.5000000000000000   0.3918999999999997   0.5275000000000034    T    T    T 
    O  0.0000000000000000   0.1426999999999978   0.5563999999999965    T    T    T 
    O  0.5000000000000000   0.1426999999999978   0.5563999999999965    T    T    T 
    O  0.0000000000000000   0.3282000000000025   0.4436000000000035    T    T    T 
    O  0.5000000000000000   0.3282000000000025   0.4436000000000035    T    T    T 
    O  0.0000000000000000   0.9228999999999985   0.3449000000000026    T    T    T 
    O  0.5000000000000000   0.9228999999999985   0.3449000000000026    T    T    T 
    O -0.0000000000000000   0.5545446469401260   0.6572394249183897    F    F    F 
    O  0.5000000000000000   0.5523351525458237   0.6639121338716403    F    F    F 
    O  0.0000000000000000   0.9776000000000025   0.4155999999999977    T    T    T 
    O  0.5000000000000000   0.9776000000000025   0.4155999999999977    T    T    T 
    O  0.0000000000000000   0.4932000000000016   0.5844000000000023    T    T    T 
    O  0.5000000000000000   0.4932000000000016   0.5844000000000023    T    T    T 
    O -0.0000000000000000   0.0193478321002106   0.7050308151149020    F    F    F 
    O  0.5000000000000000   0.0194032042000870   0.7050288020686990    F    F    F 
    O  0.0000000000000000   0.3624000000000009   0.3567999999999998    T    T    T 
    O  0.5000000000000000   0.3624000000000009   0.3567999999999998    T    T    T 
    O  0.0000000000000000   0.0168999999999997   0.5816999999999979    T    T    T 
    O  0.5000000000000000   0.0168999999999997   0.5816999999999979    T    T    T 
    O  0.0000000000000000   0.4540000000000006   0.4183000000000021    T    T    T 
    O  0.5000000000000000   0.4540000000000006   0.4183000000000021    T    T    T 
    O  0.0000000000000000   0.9416000000000011   0.5206000000000017    T    T    T 
    O  0.5000000000000000   0.9416000000000011   0.5206000000000017    T    T    T 
    O  0.0000000000000000   0.5292999999999992   0.4793999999999983    T    T    T 
    O  0.5000000000000000   0.5292999999999992   0.4793999999999983    T    T    T 
    O  0.0000000000000000   0.7792000000000030   0.3650000000000020    T    T    T 
    O  0.5000000000000000   0.7792000000000030   0.3650000000000020    T    T    T 
    O -0.0000000000000000   0.7015291192993478   0.6181163903819095    F    F    F 
    O  0.5000000000000000   0.7029332474198585   0.6173100795627355    F    F    F 
    O  0.0000000000000000   0.8400999999999996   0.4560999999999993    T    T    T 
    O  0.5000000000000000   0.8400999999999996   0.4560999999999993    T    T    T 
    O  0.0000000000000000   0.6306999999999974   0.5439000000000007    T    T    T 
    O  0.5000000000000000   0.6306999999999974   0.5439000000000007    T    T    T 
    O  0.0000000000000000   0.7205999999999975   0.3093999999999966    T    T    T 
    O  0.5000000000000000   0.7205999999999975   0.3093999999999966    T    T    T 
    O -0.0000000000000000   0.7668070643781447   0.6814960503625459    F    F    F 
    O  0.5000000000000000   0.7676949228320550   0.6813369922399271    F    F    F 
    O -0.0000000000000000   0.9145898945584187   0.6448754763834526    F    F    F 
    O  0.5000000000000000   0.9152036599008172   0.6445096140379629    F    F    F 
    O  0.0000000000000000   0.5628999999999991   0.3658000000000001    T    T    T 
    O  0.5000000000000000   0.5628999999999991   0.3658000000000001    T    T    T 
    O  0.0000000000000000   0.6501000000000019   0.4279999999999973    T    T    T 
    O  0.5000000000000000   0.6501000000000019   0.4279999999999973    T    T    T 
    O  0.0000000000000000   0.8207999999999984   0.5720000000000027    T    T    T 
    O  0.5000000000000000   0.8207999999999984   0.5720000000000027    T    T    T 
    O  0.0000000000000000   0.7353999999999985   0.5000000000000000    T    T    T 
    O  0.5000000000000000   0.7353999999999985   0.5000000000000000    T    T    T 
    W  0.0000000000000000   0.0000000000000000   0.3061000000000007    T    T    T 
    W  0.5000000000000000   0.0000000000000000   0.3061000000000007    T    T    T 
    W  0.5000000000000000   0.4600200532809720   0.6887828616630142    F    F    F 
    W  0.0000000000000000   0.0795999999999992   0.4170000000000016    T    T    T 
    W  0.5000000000000000   0.0795999999999992   0.4170000000000016    T    T    T 
    W  0.0000000000000000   0.3913000000000011   0.5829999999999984    T    T    T 
    W  0.5000000000000000   0.3913000000000011   0.5829999999999984    T    T    T 
    W  0.0000000000000000   0.1929000000000016   0.6007000000000033    T    T    T 
    W  0.5000000000000000   0.1929000000000016   0.6007000000000033    T    T    T 
    W  0.0000000000000000   0.2779999999999987   0.3992999999999967    T    T    T 
    W  0.5000000000000000   0.2779999999999987   0.3992999999999967    T    T    T 
    W  0.0000000000000000   0.0379000000000005   0.5283999999999978    T    T    T 
    W  0.5000000000000000   0.0379000000000005   0.5283999999999978    T    T    T 
    W  0.0000000000000000   0.4329999999999998   0.4716000000000022    T    T    T 
    W  0.5000000000000000   0.4329999999999998   0.4716000000000022    T    T    T 
    W  0.0000000000000000   0.8196000000000012   0.3093000000000004    T    T    T 
    W  0.5000000000000000   0.8196000000000012   0.3093000000000004    T    T    T 
    W -0.0000000000000000   0.6616487607661570   0.6709362725006098    F    F    F 
    W  0.5000000000000000   0.6645134168205568   0.6705286414096406    F    F    F 
    W  0.0000000000000000   0.8785999999999987   0.4035000000000011    T    T    T 
    W  0.5000000000000000   0.8785999999999987   0.4035000000000011    T    T    T 
    W  0.0000000000000000   0.5921999999999983   0.5964999999999989    T    T    T 
    W  0.5000000000000000   0.5921999999999983   0.5964999999999989    T    T    T 
    W -0.0000000000000000   0.0255917230266846   0.6526637292190772    F    F    F 
    W  0.5000000000000000   0.0258958091330859   0.6526754560505453    F    F    F 
    W  0.0000000000000000   0.4748999999999981   0.3584000000000032    T    T    T 
    W  0.5000000000000000   0.4748999999999981   0.3584000000000032    T    T    T 
    W  0.0000000000000000   0.8335999999999970   0.5146999999999977    T    T    T 
    W  0.5000000000000000   0.8335999999999970   0.5146999999999977    T    T    T 
    W  0.0000000000000000   0.6372000000000000   0.4853000000000023    T    T    T 
    W  0.5000000000000000   0.6372000000000000   0.4853000000000023    T    T    T 
    W  0.0000000000000000   0.6743000000000023   0.3708999999999989    T    T    T 
    W  0.5000000000000000   0.6743000000000023   0.3708999999999989    T    T    T 
    W -0.0000000000000000   0.8207407540403536   0.6305497040472259    F    F    F 
    W  0.5000000000000000   0.8215305043167377   0.6299158538067133    F    F    F 
