# Supplementary material for: Plasmonic Ni-doped W18O49 with dual active sites drives efficient methanol dehydration to dimethyl ether
Source: Nat Commun. 2025 Nov 17;16:10062. doi: 10.1038/s41467-025-65040-3 (PMC12623422; doi:10.1038/s41467-025-65040-3)
Supplement: Supplementary file 5 — Source Data [file 41467_2025_65040_MOESM5_ESM.xlsx]

## Sheet: Figure 2b
	DME (mmol g-1 h-1)	DME (mmol g-1 h-1)	DME (mmol g-1 h-1)	mean value	Standard Deviation	CO Selectivity (%)	CH4 Selectivity (%)	H2 Selectivity (%)	DME Selectivity (%)
W18O49	14.1	11.7889	13.6131	13.1674	1.21833	0.14878	0.11442	0.09081	99.646
Ni0.15-W18O49	70.5	65.6482	72.9489	69.699	3.71566	0.64831	0.46081	0.15418	98.7367
Ni0.32-W18O49	97.5	91.843	98.6533	95.9988	3.6449	0.40488	1.09255	0.26201	98.2406
Ni0.66-W18O49	135.9	129.943	135.195	133.679	3.25467	0.25099	1.07841	0.23864	98.432
Ni1.0-W18O49	123.5	118.831	120.646	120.993	2.35352	0.19432	1.57708	0.27708	97.9515
Ni1.4-W18O49	111	106.634	114.131	110.589	3.76526	0.18832	1.89487	0.31859	97.5982

## Sheet: Figure 2c
Time (min)	DME (mmol g-1)	DME (mmol g-1)	DME (mmol g-1)	DME (mmol g-1)	DME (mmol g-1)	DME (mmol g-1)	DME (mmol g-1)	DME (mmol g-1)	DME (mmol g-1)	DME (mmol g-1)	DME (mmol g-1)	DME (mmol g-1)	DME (mmol g-1)	DME (mmol g-1)	DME (mmol g-1)	DME (mmol g-1)	DME (mmol g-1)	DME (mmol g-1)	DME (mmol g-1)	DME (mmol g-1)	DME (mmol g-1)
0	0
10	25.0186
20	50.2477
30	68.2567	0
40		25.3537
50		51.4646
60		68.0345	0
70			24.2353
80			51.1446
90			69.7565	0
100				24.7658
110				49.5757
120				67.1247	0
130					22.9687
140					47.7458
150					66.3646	0
160						21.3344
170						47.0423
180						65.3134	0
190							23.7453
200							48.6444
210							67.8543	0
220								23.9542
230								47.8423
240								68.1445	0
250									23.2754
260									47.1356
270									66.9535	0
280										24.6687
290										46.8864
300										67.4658	0
310											24.1555
320											45.8864
330											66.8634	0
340												23.2657
350												44.1564
360												65.7343	0
370													23.6435
380													45.0525
390													65.3655	0
400														23.3355
410														45.4423
420														67.1326	0
430															24.8653
440															44.7546
450															66.2144	0
460																25.1924
470																46.5486
480																67.9535	0
490																	27.0141
500																	47.5465
510																	68.1535	0
520																		26.5745
530																		46.2244
540																		68.2314	0
550																			25.5524
560																			47.3145
570																			67.2444	0
580																				25.1425
590																				47.9765
600																				66.3124	0
610																					27.1425
620																					44.5323
630																					66.9569

## Sheet: Figure 2d
	DME (mmol g-1 h-1)
W18O49	14.0677
Co0.61-W18O49	19.6474
Pd0.73-W18O49	30.6476
Pt1.04-W18O49	126.442
Ni0.66-W18O49	133.689
Au0.96-W18O49	95.7346
Ag0.75-W18O49	67.6632
Cu0.69-W18O49	43.6375

## Sheet: Figure 2e
	Production rate (mmol g-1 h-1) W18O49	Production rate (mmol g-1 h-1) Ni0.66-W18O49
Methanol	14.0678	135.929
Ethanol	17.8083	32.3973
Propanol	38.3629	59.0819
Isopropanol	307.373	497.628

## Sheet: Figure 2f
	Production rate (mmol g-1 h-1) W18O49	Production rate (mmol g-1 h-1) Ni0.66-W18O49
1-Butanol	209.144	290.306
Isobutanol	395.606	675.433
2-Butanol	1028.56	1607.48
Tert-Butanol	2155.55	3694.57

## Sheet: Figure 3a
Surface temperature (K)	DME (mmol g-1 h-1)	Light intensity (mW cm-2)	DME (mmol g-1 h-1)	Light intensity (mW cm-2)	Conversion efficiency (%)
365.35	0.02656	200	25.9293	200	10.3834
381.35	0.2329	400	135.929	400	41.4905
402.75	0.73788	600	349.32	600	60.7532
428.45	1.35295	800	595.292	800	88.3415
447.75	1.86552	1000	784.693	1000	94.9222

## Sheet: Figure 3b
	DME (mmol g-1 h-1)	DME (mmol g-1 h-1)	DME (mmol g-1 h-1)	mean value	Standard Deviation	Temperature (oC)
UV	0.80354	2.72424	1.81142	1.77973	0.96074	51.4
Vis	3.42233	4.9911	2.8224	3.74528	1.11984	61.4
UV-Vis	34.9653	30.1424	36.2634	33.7904	3.22521	79.8
NIR	105.253	103.314	101.636	103.401	1.81008	105.6
Vis-NIR	103.425	98.1414	97.1444	99.5704	3.37551	108.1
UV-Vis-NIR	135.929	129.943	135.195	133.689	3.26468	108.2
heating	0.52926	2.14253	1.18524	1.28567	0.81131	108

## Sheet: Figure 3c
different light lnk (μmol g-1 s-1) 1000/T (K-1)	Heating	UV	Vis	UV-Vis	NIR	Vis-NIR	UV-Vis-NIR				FitLinear of B		FitLinear of C		FitLinear of D		FitLinear of E		FitLinear of F		FitLinear of G		FitLinear of H
3.09454										2.36	3.51404	2.67989	4.22187	2.60994	5.39223	2.54356	6.32747	2.25657	8.68733	2.30867	8.10054	2.11349	10.8289
3.04739										2.36	3.51095	2.68012	4.21826	2.61017	5.38905	2.54377	6.32485	2.25674	8.68591	2.30884	8.09902	2.11364	10.8277
3.00165										2.36	3.50786	2.68036	4.21465	2.61039	5.38586	2.54398	6.32223	2.2569	8.6845	2.30901	8.0975	2.11378	10.8265
2.95727										2.36	3.50477	2.68059	4.21105	2.61061	5.38268	2.54419	6.3196	2.25706	8.68308	2.30918	8.09598	2.11392	10.8254
2.91418		0.57492								2.36	3.50168	2.68083	4.20744	2.61083	5.3795	2.5444	6.31698	2.25723	8.68166	2.30936	8.09446	2.11407	10.8242
2.87233										2.36	3.49858	2.68106	4.20383	2.61105	5.37631	2.54461	6.31436	2.25739	8.68025	2.30953	8.09294	2.11421	10.823
2.83166		1.94577	2.15574							2.36	3.49549	2.68129	4.20023	2.61128	5.37313	2.54482	6.31174	2.25756	8.67883	2.3097	8.09142	2.11435	10.8219
2.79213										2.36	3.4924	2.68153	4.19662	2.6115	5.36995	2.54503	6.30912	2.25772	8.67741	2.30987	8.0899	2.1145	10.8207
2.75368		3.10885	3.44779	3.70425						2.36	3.48931	2.68176	4.19302	2.61172	5.36676	2.54524	6.3065	2.25788	8.67599	2.31004	8.08838	2.11464	10.8195
2.71628										2.36	3.48622	2.682	4.18941	2.61194	5.36358	2.54545	6.30388	2.25805	8.67458	2.31022	8.08686	2.11478	10.8184
2.67989		4.18665	4.32477	4.68568						2.37	3.48313	2.68223	4.1858	2.61216	5.36039	2.54566	6.30126	2.25821	8.67316	2.31039	8.08534	2.11493	10.8172
2.64445										2.37	3.48004	2.68247	4.1822	2.61239	5.35721	2.54587	6.29864	2.25838	8.67174	2.31056	8.08382	2.11507	10.816
2.60994			5.39479	5.40115						2.37	3.47695	2.6827	4.17859	2.61261	5.35403	2.54608	6.29602	2.25854	8.67033	2.31073	8.08229	2.11521	10.8149
2.57632										2.37	3.47386	2.68294	4.17498	2.61283	5.35084	2.54629	6.2934	2.2587	8.66891	2.3109	8.08077	2.11536	10.8137
2.54356	0.21167			6.37547						2.37	3.47076	2.68317	4.17138	2.61305	5.34766	2.5465	6.29078	2.25887	8.66749	2.31108	8.07925	2.1155	10.8125
2.51162										2.37	3.46767	2.68341	4.16777	2.61327	5.34448	2.54671	6.28816	2.25903	8.66608	2.31125	8.07773	2.11564	10.8113
2.48047	1.92087					6.65435				2.37	3.46458	2.68364	4.16417	2.61349	5.34129	2.54692	6.28554	2.2592	8.66466	2.31142	8.07621	2.11579	10.8102
2.45008										2.37	3.46149	2.68387	4.16056	2.61372	5.33811	2.54713	6.28292	2.25936	8.66324	2.31159	8.07469	2.11593	10.809
2.42043	2.36081				7.35675	7.03465				2.37	3.4584	2.68411	4.15695	2.61394	5.33492	2.54734	6.2803	2.25952	8.66182	2.31176	8.07317	2.11607	10.8079
2.39149										2.37	3.45531	2.68434	4.15335	2.61416	5.33174	2.54755	6.27768	2.25969	8.66041	2.31194	8.07165	2.11622	10.8067
2.36323	3.48765				7.63657	7.54766				2.37	3.45222	2.68458	4.14974	2.61438	5.32856	2.54777	6.27506	2.25985	8.65899	2.31211	8.07013	2.11636	10.8055
2.33563										2.37	3.44913	2.68481	4.14613	2.6146	5.32537	2.54798	6.27244	2.26002	8.65757	2.31228	8.06861	2.1165	10.8043
2.30867					8.23447	8.17577				2.37	3.44604	2.68505	4.14253	2.61483	5.32219	2.54819	6.26982	2.26018	8.65616	2.31245	8.06709	2.11665	10.8032
2.28232										2.37	3.44294	2.68528	4.13892	2.61505	5.31901	2.5484	6.2672	2.26034	8.65474	2.31262	8.06557	2.11679	10.802
2.25657					8.73436		9.68747			2.37	3.43985	2.68552	4.13531	2.61527	5.31582	2.54861	6.26458	2.26051	8.65332	2.3128	8.06405	2.11693	10.8008
2.2314										2.37	3.43676	2.68575	4.13171	2.61549	5.31264	2.54882	6.26195	2.26067	8.6519	2.31297	8.06253	2.11708	10.7997
2.20677							10.0313			2.37	3.43367	2.68599	4.1281	2.61571	5.30945	2.54903	6.25933	2.26084	8.65049	2.31314	8.06101	2.11722	10.7985
2.18269										2.37	3.43058	2.68622	4.1245	2.61594	5.30627	2.54924	6.25671	2.261	8.64907	2.31331	8.05949	2.11736	10.7973
2.15913							10.4477			2.37	3.42749	2.68645	4.12089	2.61616	5.30309	2.54945	6.25409	2.26116	8.64765	2.31348	8.05796	2.1175	10.7962
2.13607										2.37	3.4244	2.68669	4.11728	2.61638	5.2999	2.54966	6.25147	2.26133	8.64624	2.31366	8.05644	2.11765	10.795
2.11349							10.8475			2.37	3.42131	2.68692	4.11368	2.6166	5.29672	2.54987	6.24885	2.26149	8.64482	2.31383	8.05492	2.11779	10.7938
										2.37	3.41822	2.68716	4.11007	2.61682	5.29354	2.55008	6.24623	2.26166	8.6434	2.314	8.0534	2.11793	10.7927
										2.37	3.41512	2.68739	4.10646	2.61705	5.29035	2.55029	6.24361	2.26182	8.64199	2.31417	8.05188	2.11808	10.7915
										2.37	3.41203	2.68763	4.10286	2.61727	5.28717	2.5505	6.24099	2.26198	8.64057	2.31434	8.05036	2.11822	10.7903
										2.37	3.40894	2.68786	4.09925	2.61749	5.28399	2.55071	6.23837	2.26215	8.63915	2.31452	8.04884	2.11836	10.7891
										2.37	3.40585	2.6881	4.09565	2.61771	5.2808	2.55092	6.23575	2.26231	8.63773	2.31469	8.04732	2.11851	10.788
										2.37	3.40276	2.68833	4.09204	2.61793	5.27762	2.55113	6.23313	2.26248	8.63632	2.31486	8.0458	2.11865	10.7868
										2.37	3.39967	2.68856	4.08843	2.61816	5.27443	2.55134	6.23051	2.26264	8.6349	2.31503	8.04428	2.11879	10.7856
										2.37	3.39658	2.6888	4.08483	2.61838	5.27125	2.55155	6.22789	2.26281	8.63348	2.3152	8.04276	2.11894	10.7845
										2.37	3.39349	2.68903	4.08122	2.6186	5.26807	2.55176	6.22527	2.26297	8.63207	2.31538	8.04124	2.11908	10.7833
										2.37	3.3904	2.68927	4.07761	2.61882	5.26488	2.55197	6.22265	2.26313	8.63065	2.31555	8.03972	2.11922	10.7821
										2.37	3.3873	2.6895	4.07401	2.61904	5.2617	2.55218	6.22003	2.2633	8.62923	2.31572	8.0382	2.11937	10.781
										2.37	3.38421	2.68974	4.0704	2.61927	5.25852	2.55239	6.21741	2.26346	8.62781	2.31589	8.03668	2.11951	10.7798
										2.37	3.38112	2.68997	4.06679	2.61949	5.25533	2.5526	6.21479	2.26363	8.6264	2.31606	8.03516	2.11965	10.7786
										2.37	3.37803	2.69021	4.06319	2.61971	5.25215	2.55281	6.21217	2.26379	8.62498	2.31624	8.03363	2.1198	10.7774
										2.37	3.37494	2.69044	4.05958	2.61993	5.24896	2.55302	6.20955	2.26395	8.62356	2.31641	8.03211	2.11994	10.7763
										2.37	3.37185	2.69068	4.05598	2.62015	5.24578	2.55323	6.20693	2.26412	8.62215	2.31658	8.03059	2.12008	10.7751
										2.37	3.36876	2.69091	4.05237	2.62037	5.2426	2.55344	6.20431	2.26428	8.62073	2.31675	8.02907	2.12023	10.7739
										2.37	3.36567	2.69114	4.04876	2.6206	5.23941	2.55365	6.20168	2.26445	8.61931	2.31692	8.02755	2.12037	10.7728
										2.37	3.36258	2.69138	4.04516	2.62082	5.23623	2.55386	6.19906	2.26461	8.6179	2.3171	8.02603	2.12051	10.7716
										2.37	3.35948	2.69161	4.04155	2.62104	5.23305	2.55408	6.19644	2.26477	8.61648	2.31727	8.02451	2.12066	10.7704
										2.37	3.35639	2.69185	4.03794	2.62126	5.22986	2.55429	6.19382	2.26494	8.61506	2.31744	8.02299	2.1208	10.7693
										2.37	3.3533	2.69208	4.03434	2.62148	5.22668	2.5545	6.1912	2.2651	8.61364	2.31761	8.02147	2.12094	10.7681
										2.37	3.35021	2.69232	4.03073	2.62171	5.22349	2.55471	6.18858	2.26527	8.61223	2.31778	8.01995	2.12109	10.7669
										2.37	3.34712	2.69255	4.02713	2.62193	5.22031	2.55492	6.18596	2.26543	8.61081	2.31796	8.01843	2.12123	10.7658
										2.37	3.34403	2.69279	4.02352	2.62215	5.21713	2.55513	6.18334	2.26559	8.60939	2.31813	8.01691	2.12137	10.7646
										2.37	3.34094	2.69302	4.01991	2.62237	5.21394	2.55534	6.18072	2.26576	8.60798	2.3183	8.01539	2.12152	10.7634
										2.37	3.33785	2.69326	4.01631	2.62259	5.21076	2.55555	6.1781	2.26592	8.60656	2.31847	8.01387	2.12166	10.7623
										2.37	3.33476	2.69349	4.0127	2.62282	5.20758	2.55576	6.17548	2.26609	8.60514	2.31864	8.01235	2.1218	10.7611
										2.37	3.33166	2.69372	4.00909	2.62304	5.20439	2.55597	6.17286	2.26625	8.60372	2.31882	8.01083	2.12194	10.7599
										2.37	3.32857	2.69396	4.00549	2.62326	5.20121	2.55618	6.17024	2.26641	8.60231	2.31899	8.0093	2.12209	10.7587
										2.37	3.32548	2.69419	4.00188	2.62348	5.19803	2.55639	6.16762	2.26658	8.60089	2.31916	8.00778	2.12223	10.7576
										2.37	3.32239	2.69443	3.99827	2.6237	5.19484	2.5566	6.165	2.26674	8.59947	2.31933	8.00626	2.12237	10.7564
										2.37	3.3193	2.69466	3.99467	2.62393	5.19166	2.55681	6.16238	2.26691	8.59806	2.3195	8.00474	2.12252	10.7552
										2.37	3.31621	2.6949	3.99106	2.62415	5.18847	2.55702	6.15976	2.26707	8.59664	2.31968	8.00322	2.12266	10.7541
										2.37	3.31312	2.69513	3.98746	2.62437	5.18529	2.55723	6.15714	2.26723	8.59522	2.31985	8.0017	2.1228	10.7529
										2.38	3.31003	2.69537	3.98385	2.62459	5.18211	2.55744	6.15452	2.2674	8.59381	2.32002	8.00018	2.12295	10.7517
										2.38	3.30694	2.6956	3.98024	2.62481	5.17892	2.55765	6.1519	2.26756	8.59239	2.32019	7.99866	2.12309	10.7506
										2.38	3.30384	2.69584	3.97664	2.62504	5.17574	2.55786	6.14928	2.26773	8.59097	2.32036	7.99714	2.12323	10.7494
										2.38	3.30075	2.69607	3.97303	2.62526	5.17256	2.55807	6.14666	2.26789	8.58955	2.32053	7.99562	2.12338	10.7482
										2.38	3.29766	2.6963	3.96942	2.62548	5.16937	2.55828	6.14404	2.26805	8.58814	2.32071	7.9941	2.12352	10.7471
										2.38	3.29457	2.69654	3.96582	2.6257	5.16619	2.55849	6.14141	2.26822	8.58672	2.32088	7.99258	2.12366	10.7459
										2.38	3.29148	2.69677	3.96221	2.62592	5.163	2.5587	6.13879	2.26838	8.5853	2.32105	7.99106	2.12381	10.7447
										2.38	3.28839	2.69701	3.95861	2.62615	5.15982	2.55891	6.13617	2.26855	8.58389	2.32122	7.98954	2.12395	10.7436
										2.38	3.2853	2.69724	3.955	2.62637	5.15664	2.55912	6.13355	2.26871	8.58247	2.32139	7.98802	2.12409	10.7424
										2.38	3.28221	2.69748	3.95139	2.62659	5.15345	2.55933	6.13093	2.26887	8.58105	2.32157	7.9865	2.12424	10.7412
										2.38	3.27912	2.69771	3.94779	2.62681	5.15027	2.55954	6.12831	2.26904	8.57964	2.32174	7.98498	2.12438	10.7401
										2.38	3.27602	2.69795	3.94418	2.62703	5.14709	2.55975	6.12569	2.2692	8.57822	2.32191	7.98345	2.12452	10.7389
										2.38	3.27293	2.69818	3.94057	2.62725	5.1439	2.55996	6.12307	2.26937	8.5768	2.32208	7.98193	2.12467	10.7377
										2.38	3.26984	2.69841	3.93697	2.62748	5.14072	2.56017	6.12045	2.26953	8.57538	2.32225	7.98041	2.12481	10.7365
										2.38	3.26675	2.69865	3.93336	2.6277	5.13753	2.56039	6.11783	2.26969	8.57397	2.32243	7.97889	2.12495	10.7354
										2.38	3.26366	2.69888	3.92975	2.62792	5.13435	2.5606	6.11521	2.26986	8.57255	2.3226	7.97737	2.1251	10.7342
										2.38	3.26057	2.69912	3.92615	2.62814	5.13117	2.56081	6.11259	2.27002	8.57113	2.32277	7.97585	2.12524	10.733
										2.38	3.25748	2.69935	3.92254	2.62836	5.12798	2.56102	6.10997	2.27019	8.56972	2.32294	7.97433	2.12538	10.7319
										2.38	3.25439	2.69959	3.91894	2.62859	5.1248	2.56123	6.10735	2.27035	8.5683	2.32311	7.97281	2.12553	10.7307
										2.38	3.2513	2.69982	3.91533	2.62881	5.12162	2.56144	6.10473	2.27051	8.56688	2.32329	7.97129	2.12567	10.7295
										2.38	3.2482	2.70006	3.91172	2.62903	5.11843	2.56165	6.10211	2.27068	8.56546	2.32346	7.96977	2.12581	10.7284
										2.38	3.24511	2.70029	3.90812	2.62925	5.11525	2.56186	6.09949	2.27084	8.56405	2.32363	7.96825	2.12595	10.7272
										2.38	3.24202	2.70053	3.90451	2.62947	5.11206	2.56207	6.09687	2.27101	8.56263	2.3238	7.96673	2.1261	10.726
										2.38	3.23893	2.70076	3.9009	2.6297	5.10888	2.56228	6.09425	2.27117	8.56121	2.32397	7.96521	2.12624	10.7248
										2.38	3.23584	2.70099	3.8973	2.62992	5.1057	2.56249	6.09163	2.27133	8.5598	2.32415	7.96369	2.12638	10.7237
										2.38	3.23275	2.70123	3.89369	2.63014	5.10251	2.5627	6.08901	2.2715	8.55838	2.32432	7.96217	2.12653	10.7225
										2.38	3.22966	2.70146	3.89008	2.63036	5.09933	2.56291	6.08639	2.27166	8.55696	2.32449	7.96065	2.12667	10.7213
										2.38	3.22657	2.7017	3.88648	2.63058	5.09615	2.56312	6.08376	2.27183	8.55555	2.32466	7.95912	2.12681	10.7202
										2.38	3.22348	2.70193	3.88287	2.63081	5.09296	2.56333	6.08114	2.27199	8.55413	2.32483	7.9576	2.12696	10.719
										2.38	3.22038	2.70217	3.87927	2.63103	5.08978	2.56354	6.07852	2.27215	8.55271	2.32501	7.95608	2.1271	10.7178
										2.38	3.21729	2.7024	3.87566	2.63125	5.0866	2.56375	6.0759	2.27232	8.55129	2.32518	7.95456	2.12724	10.7167
										2.38	3.2142	2.70264	3.87205	2.63147	5.08341	2.56396	6.07328	2.27248	8.54988	2.32535	7.95304	2.12739	10.7155
										2.38	3.21111	2.70287	3.86845	2.63169	5.08023	2.56417	6.07066	2.27265	8.54846	2.32552	7.95152	2.12753	10.7143
										2.38	3.20802	2.70311	3.86484	2.63192	5.07704	2.56438	6.06804	2.27281	8.54704	2.32569	7.95	2.12767	10.7132
										2.38	3.20493	2.70334	3.86123	2.63214	5.07386	2.56459	6.06542	2.27297	8.54563	2.32587	7.94848	2.12782	10.712
										2.38	3.20184	2.70357	3.85763	2.63236	5.07068	2.5648	6.0628	2.27314	8.54421	2.32604	7.94696	2.12796	10.7108
										2.38	3.19875	2.70381	3.85402	2.63258	5.06749	2.56501	6.06018	2.2733	8.54279	2.32621	7.94544	2.1281	10.7096
										2.38	3.19566	2.70404	3.85042	2.6328	5.06431	2.56522	6.05756	2.27347	8.54137	2.32638	7.94392	2.12825	10.7085
										2.38	3.19256	2.70428	3.84681	2.63303	5.06113	2.56543	6.05494	2.27363	8.53996	2.32655	7.9424	2.12839	10.7073
										2.38	3.18947	2.70451	3.8432	2.63325	5.05794	2.56564	6.05232	2.27379	8.53854	2.32673	7.94088	2.12853	10.7061
										2.38	3.18638	2.70475	3.8396	2.63347	5.05476	2.56585	6.0497	2.27396	8.53712	2.3269	7.93936	2.12868	10.705
										2.38	3.18329	2.70498	3.83599	2.63369	5.05157	2.56606	6.04708	2.27412	8.53571	2.32707	7.93784	2.12882	10.7038
										2.38	3.1802	2.70522	3.83238	2.63391	5.04839	2.56627	6.04446	2.27429	8.53429	2.32724	7.93632	2.12896	10.7026
										2.38	3.17711	2.70545	3.82878	2.63413	5.04521	2.56648	6.04184	2.27445	8.53287	2.32741	7.93479	2.12911	10.7015
										2.38	3.17402	2.70569	3.82517	2.63436	5.04202	2.5667	6.03922	2.27461	8.53146	2.32759	7.93327	2.12925	10.7003
										2.38	3.17093	2.70592	3.82156	2.63458	5.03884	2.56691	6.0366	2.27478	8.53004	2.32776	7.93175	2.12939	10.6991
										2.38	3.16784	2.70615	3.81796	2.6348	5.03566	2.56712	6.03398	2.27494	8.52862	2.32793	7.93023	2.12954	10.698
										2.38	3.16474	2.70639	3.81435	2.63502	5.03247	2.56733	6.03136	2.27511	8.5272	2.3281	7.92871	2.12968	10.6968
										2.38	3.16165	2.70662	3.81075	2.63524	5.02929	2.56754	6.02874	2.27527	8.52579	2.32827	7.92719	2.12982	10.6956
										2.38	3.15856	2.70686	3.80714	2.63547	5.0261	2.56775	6.02612	2.27543	8.52437	2.32845	7.92567	2.12997	10.6945
										2.38	3.15547	2.70709	3.80353	2.63569	5.02292	2.56796	6.02349	2.2756	8.52295	2.32862	7.92415	2.13011	10.6933
										2.38	3.15238	2.70733	3.79993	2.63591	5.01974	2.56817	6.02087	2.27576	8.52154	2.32879	7.92263	2.13025	10.6921
										2.38	3.14929	2.70756	3.79632	2.63613	5.01655	2.56838	6.01825	2.27593	8.52012	2.32896	7.92111	2.13039	10.691
										2.38	3.1462	2.7078	3.79271	2.63635	5.01337	2.56859	6.01563	2.27609	8.5187	2.32913	7.91959	2.13054	10.6898
										2.38	3.14311	2.70803	3.78911	2.63658	5.01019	2.5688	6.01301	2.27625	8.51728	2.32931	7.91807	2.13068	10.6886
										2.39	3.14002	2.70826	3.7855	2.6368	5.007	2.56901	6.01039	2.27642	8.51587	2.32948	7.91655	2.13082	10.6874
										2.39	3.13692	2.7085	3.7819	2.63702	5.00382	2.56922	6.00777	2.27658	8.51445	2.32965	7.91503	2.13097	10.6863
										2.39	3.13383	2.70873	3.77829	2.63724	5.00064	2.56943	6.00515	2.27675	8.51303	2.32982	7.91351	2.13111	10.6851
										2.39	3.13074	2.70897	3.77468	2.63746	4.99745	2.56964	6.00253	2.27691	8.51162	2.32999	7.91199	2.13125	10.6839
										2.39	3.12765	2.7092	3.77108	2.63769	4.99427	2.56985	5.99991	2.27707	8.5102	2.33017	7.91047	2.1314	10.6828
										2.39	3.12456	2.70944	3.76747	2.63791	4.99108	2.57006	5.99729	2.27724	8.50878	2.33034	7.90894	2.13154	10.6816
										2.39	3.12147	2.70967	3.76386	2.63813	4.9879	2.57027	5.99467	2.2774	8.50737	2.33051	7.90742	2.13168	10.6804
										2.39	3.11838	2.70991	3.76026	2.63835	4.98472	2.57048	5.99205	2.27757	8.50595	2.33068	7.9059	2.13183	10.6793
										2.39	3.11529	2.71014	3.75665	2.63857	4.98153	2.57069	5.98943	2.27773	8.50453	2.33085	7.90438	2.13197	10.6781
										2.39	3.1122	2.71038	3.75304	2.6388	4.97835	2.5709	5.98681	2.27789	8.50311	2.33103	7.90286	2.13211	10.6769
										2.39	3.1091	2.71061	3.74944	2.63902	4.97517	2.57111	5.98419	2.27806	8.5017	2.3312	7.90134	2.13226	10.6758
										2.39	3.10601	2.71084	3.74583	2.63924	4.97198	2.57132	5.98157	2.27822	8.50028	2.33137	7.89982	2.1324	10.6746
										2.39	3.10292	2.71108	3.74223	2.63946	4.9688	2.57153	5.97895	2.27839	8.49886	2.33154	7.8983	2.13254	10.6734
										2.39	3.09983	2.71131	3.73862	2.63968	4.96561	2.57174	5.97633	2.27855	8.49745	2.33171	7.89678	2.13269	10.6723
										2.39	3.09674	2.71155	3.73501	2.63991	4.96243	2.57195	5.97371	2.27871	8.49603	2.33188	7.89526	2.13283	10.6711
										2.39	3.09365	2.71178	3.73141	2.64013	4.95925	2.57216	5.97109	2.27888	8.49461	2.33206	7.89374	2.13297	10.6699
										2.39	3.09056	2.71202	3.7278	2.64035	4.95606	2.57237	5.96847	2.27904	8.49319	2.33223	7.89222	2.13312	10.6687
										2.39	3.08747	2.71225	3.72419	2.64057	4.95288	2.57258	5.96585	2.27921	8.49178	2.3324	7.8907	2.13326	10.6676
										2.39	3.08438	2.71249	3.72059	2.64079	4.9497	2.57279	5.96322	2.27937	8.49036	2.33257	7.88918	2.1334	10.6664
										2.39	3.08128	2.71272	3.71698	2.64101	4.94651	2.57301	5.9606	2.27954	8.48894	2.33274	7.88766	2.13355	10.6652
										2.39	3.07819	2.71296	3.71338	2.64124	4.94333	2.57322	5.95798	2.2797	8.48753	2.33292	7.88614	2.13369	10.6641
										2.39	3.0751	2.71319	3.70977	2.64146	4.94014	2.57343	5.95536	2.27986	8.48611	2.33309	7.88461	2.13383	10.6629
										2.39	3.07201	2.71342	3.70616	2.64168	4.93696	2.57364	5.95274	2.28003	8.48469	2.33326	7.88309	2.13398	10.6617
										2.39	3.06892	2.71366	3.70256	2.6419	4.93378	2.57385	5.95012	2.28019	8.48328	2.33343	7.88157	2.13412	10.6606
										2.39	3.06583	2.71389	3.69895	2.64212	4.93059	2.57406	5.9475	2.28036	8.48186	2.3336	7.88005	2.13426	10.6594
										2.39	3.06274	2.71413	3.69534	2.64235	4.92741	2.57427	5.94488	2.28052	8.48044	2.33378	7.87853	2.1344	10.6582
										2.39	3.05965	2.71436	3.69174	2.64257	4.92423	2.57448	5.94226	2.28068	8.47902	2.33395	7.87701	2.13455	10.657
										2.39	3.05656	2.7146	3.68813	2.64279	4.92104	2.57469	5.93964	2.28085	8.47761	2.33412	7.87549	2.13469	10.6559
										2.39	3.05346	2.71483	3.68452	2.64301	4.91786	2.5749	5.93702	2.28101	8.47619	2.33429	7.87397	2.13483	10.6547
										2.39	3.05037	2.71507	3.68092	2.64323	4.91468	2.57511	5.9344	2.28118	8.47477	2.33446	7.87245	2.13498	10.6535
										2.39	3.04728	2.7153	3.67731	2.64346	4.91149	2.57532	5.93178	2.28134	8.47336	2.33464	7.87093	2.13512	10.6524
										2.39	3.04419	2.71554	3.67371	2.64368	4.90831	2.57553	5.92916	2.2815	8.47194	2.33481	7.86941	2.13526	10.6512
										2.39	3.0411	2.71577	3.6701	2.6439	4.90512	2.57574	5.92654	2.28167	8.47052	2.33498	7.86789	2.13541	10.65
										2.39	3.03801	2.716	3.66649	2.64412	4.90194	2.57595	5.92392	2.28183	8.4691	2.33515	7.86637	2.13555	10.6489
										2.39	3.03492	2.71624	3.66289	2.64434	4.89876	2.57616	5.9213	2.282	8.46769	2.33532	7.86485	2.13569	10.6477
										2.39	3.03183	2.71647	3.65928	2.64457	4.89557	2.57637	5.91868	2.28216	8.46627	2.3355	7.86333	2.13584	10.6465
										2.39	3.02874	2.71671	3.65567	2.64479	4.89239	2.57658	5.91606	2.28232	8.46485	2.33567	7.86181	2.13598	10.6454
										2.39	3.02564	2.71694	3.65207	2.64501	4.88921	2.57679	5.91344	2.28249	8.46344	2.33584	7.86028	2.13612	10.6442
										2.39	3.02255	2.71718	3.64846	2.64523	4.88602	2.577	5.91082	2.28265	8.46202	2.33601	7.85876	2.13627	10.643
										2.39	3.01946	2.71741	3.64486	2.64545	4.88284	2.57721	5.9082	2.28282	8.4606	2.33618	7.85724	2.13641	10.6418
										2.39	3.01637	2.71765	3.64125	2.64568	4.87965	2.57742	5.90557	2.28298	8.45919	2.33636	7.85572	2.13655	10.6407
										2.39	3.01328	2.71788	3.63764	2.6459	4.87647	2.57763	5.90295	2.28314	8.45777	2.33653	7.8542	2.1367	10.6395
										2.39	3.01019	2.71811	3.63404	2.64612	4.87329	2.57784	5.90033	2.28331	8.45635	2.3367	7.85268	2.13684	10.6384
										2.39	3.0071	2.71835	3.63043	2.64634	4.8701	2.57805	5.89771	2.28347	8.45493	2.33687	7.85116	2.13698	10.6372
										2.39	3.00401	2.71858	3.62682	2.64656	4.86692	2.57826	5.89509	2.28364	8.45352	2.33704	7.84964	2.13713	10.636
										2.39	3.00091	2.71882	3.62322	2.64679	4.86374	2.57847	5.89247	2.2838	8.4521	2.33722	7.84812	2.13727	10.6348
										2.39	2.99782	2.71905	3.61961	2.64701	4.86055	2.57868	5.88985	2.28396	8.45068	2.33739	7.8466	2.13741	10.6337
										2.39	2.99473	2.71929	3.616	2.64723	4.85737	2.57889	5.88723	2.28413	8.44927	2.33756	7.84508	2.13756	10.6325
										2.39	2.99164	2.71952	3.6124	2.64745	4.85418	2.57911	5.88461	2.28429	8.44785	2.33773	7.84356	2.1377	10.6313
										2.39	2.98855	2.71976	3.60879	2.64767	4.851	2.57932	5.88199	2.28446	8.44643	2.3379	7.84204	2.13784	10.6302
										2.39	2.98546	2.71999	3.60519	2.64789	4.84782	2.57953	5.87937	2.28462	8.44502	2.33808	7.84052	2.13799	10.629
										2.39	2.98237	2.72023	3.60158	2.64812	4.84463	2.57974	5.87675	2.28478	8.4436	2.33825	7.839	2.13813	10.6278
										2.39	2.97928	2.72046	3.59797	2.64834	4.84145	2.57995	5.87413	2.28495	8.44218	2.33842	7.83748	2.13827	10.6267
										2.39	2.97619	2.72069	3.59437	2.64856	4.83827	2.58016	5.87151	2.28511	8.44076	2.33859	7.83595	2.13842	10.6255
										2.39	2.97309	2.72093	3.59076	2.64878	4.83508	2.58037	5.86889	2.28528	8.43935	2.33876	7.83443	2.13856	10.6243
										2.39	2.97	2.72116	3.58715	2.649	4.8319	2.58058	5.86627	2.28544	8.43793	2.33894	7.83291	2.1387	10.6232
										2.4	2.96691	2.7214	3.58355	2.64923	4.82871	2.58079	5.86365	2.2856	8.43651	2.33911	7.83139	2.13884	10.622
										2.4	2.96382	2.72163	3.57994	2.64945	4.82553	2.581	5.86103	2.28577	8.4351	2.33928	7.82987	2.13899	10.6208
										2.4	2.96073	2.72187	3.57633	2.64967	4.82235	2.58121	5.85841	2.28593	8.43368	2.33945	7.82835	2.13913	10.6196
										2.4	2.95764	2.7221	3.57273	2.64989	4.81916	2.58142	5.85579	2.2861	8.43226	2.33962	7.82683	2.13927	10.6185
										2.4	2.95455	2.72234	3.56912	2.65011	4.81598	2.58163	5.85317	2.28626	8.43084	2.3398	7.82531	2.13942	10.6173
										2.4	2.95146	2.72257	3.56552	2.65034	4.8128	2.58184	5.85055	2.28642	8.42943	2.33997	7.82379	2.13956	10.6161
										2.4	2.94837	2.72281	3.56191	2.65056	4.80961	2.58205	5.84793	2.28659	8.42801	2.34014	7.82227	2.1397	10.615
										2.4	2.94527	2.72304	3.5583	2.65078	4.80643	2.58226	5.8453	2.28675	8.42659	2.34031	7.82075	2.13985	10.6138
										2.4	2.94218	2.72327	3.5547	2.651	4.80325	2.58247	5.84268	2.28692	8.42518	2.34048	7.81923	2.13999	10.6126
										2.4	2.93909	2.72351	3.55109	2.65122	4.80006	2.58268	5.84006	2.28708	8.42376	2.34066	7.81771	2.14013	10.6115
										2.4	2.936	2.72374	3.54748	2.65145	4.79688	2.58289	5.83744	2.28724	8.42234	2.34083	7.81619	2.14028	10.6103
										2.4	2.93291	2.72398	3.54388	2.65167	4.79369	2.5831	5.83482	2.28741	8.42093	2.341	7.81467	2.14042	10.6091
										2.4	2.92982	2.72421	3.54027	2.65189	4.79051	2.58331	5.8322	2.28757	8.41951	2.34117	7.81315	2.14056	10.608
										2.4	2.92673	2.72445	3.53667	2.65211	4.78733	2.58352	5.82958	2.28774	8.41809	2.34134	7.81163	2.14071	10.6068
										2.4	2.92364	2.72468	3.53306	2.65233	4.78414	2.58373	5.82696	2.2879	8.41667	2.34152	7.8101	2.14085	10.6056
										2.4	2.92055	2.72492	3.52945	2.65256	4.78096	2.58394	5.82434	2.28806	8.41526	2.34169	7.80858	2.14099	10.6044
										2.4	2.91745	2.72515	3.52585	2.65278	4.77778	2.58415	5.82172	2.28823	8.41384	2.34186	7.80706	2.14114	10.6033
										2.4	2.91436	2.72539	3.52224	2.653	4.77459	2.58436	5.8191	2.28839	8.41242	2.34203	7.80554	2.14128	10.6021
										2.4	2.91127	2.72562	3.51863	2.65322	4.77141	2.58457	5.81648	2.28856	8.41101	2.3422	7.80402	2.14142	10.6009
										2.4	2.90818	2.72585	3.51503	2.65344	4.76822	2.58478	5.81386	2.28872	8.40959	2.34238	7.8025	2.14157	10.5998
										2.4	2.90509	2.72609	3.51142	2.65367	4.76504	2.58499	5.81124	2.28888	8.40817	2.34255	7.80098	2.14171	10.5986
										2.4	2.902	2.72632	3.50781	2.65389	4.76186	2.5852	5.80862	2.28905	8.40675	2.34272	7.79946	2.14185	10.5974
										2.4	2.89891	2.72656	3.50421	2.65411	4.75867	2.58542	5.806	2.28921	8.40534	2.34289	7.79794	2.142	10.5963
										2.4	2.89582	2.72679	3.5006	2.65433	4.75549	2.58563	5.80338	2.28938	8.40392	2.34306	7.79642	2.14214	10.5951
										2.4	2.89273	2.72703	3.497	2.65455	4.75231	2.58584	5.80076	2.28954	8.4025	2.34323	7.7949	2.14228	10.5939
										2.4	2.88963	2.72726	3.49339	2.65477	4.74912	2.58605	5.79814	2.2897	8.40109	2.34341	7.79338	2.14243	10.5928
										2.4	2.88654	2.7275	3.48978	2.655	4.74594	2.58626	5.79552	2.28987	8.39967	2.34358	7.79186	2.14257	10.5916
										2.4	2.88345	2.72773	3.48618	2.65522	4.74275	2.58647	5.7929	2.29003	8.39825	2.34375	7.79034	2.14271	10.5904
										2.4	2.88036	2.72796	3.48257	2.65544	4.73957	2.58668	5.79028	2.2902	8.39684	2.34392	7.78882	2.14285	10.5892
										2.4	2.87727	2.7282	3.47896	2.65566	4.73639	2.58689	5.78766	2.29036	8.39542	2.34409	7.7873	2.143	10.5881
										2.4	2.87418	2.72843	3.47536	2.65588	4.7332	2.5871	5.78503	2.29052	8.394	2.34427	7.78577	2.14314	10.5869
										2.4	2.87109	2.72867	3.47175	2.65611	4.73002	2.58731	5.78241	2.29069	8.39258	2.34444	7.78425	2.14328	10.5857
										2.4	2.868	2.7289	3.46815	2.65633	4.72684	2.58752	5.77979	2.29085	8.39117	2.34461	7.78273	2.14343	10.5846
										2.4	2.86491	2.72914	3.46454	2.65655	4.72365	2.58773	5.77717	2.29102	8.38975	2.34478	7.78121	2.14357	10.5834
										2.4	2.86181	2.72937	3.46093	2.65677	4.72047	2.58794	5.77455	2.29118	8.38833	2.34495	7.77969	2.14371	10.5822
										2.4	2.85872	2.72961	3.45733	2.65699	4.71729	2.58815	5.77193	2.29134	8.38692	2.34513	7.77817	2.14386	10.5811
										2.4	2.85563	2.72984	3.45372	2.65722	4.7141	2.58836	5.76931	2.29151	8.3855	2.3453	7.77665	2.144	10.5799
										2.4	2.85254	2.73008	3.45011	2.65744	4.71092	2.58857	5.76669	2.29167	8.38408	2.34547	7.77513	2.14414	10.5787
										2.4	2.84945	2.73031	3.44651	2.65766	4.70773	2.58878	5.76407	2.29184	8.38266	2.34564	7.77361	2.14429	10.5776
										2.4	2.84636	2.73054	3.4429	2.65788	4.70455	2.58899	5.76145	2.292	8.38125	2.34581	7.77209	2.14443	10.5764
										2.4	2.84327	2.73078	3.43929	2.6581	4.70137	2.5892	5.75883	2.29216	8.37983	2.34599	7.77057	2.14457	10.5752
										2.4	2.84018	2.73101	3.43569	2.65833	4.69818	2.58941	5.75621	2.29233	8.37841	2.34616	7.76905	2.14472	10.574
										2.4	2.83709	2.73125	3.43208	2.65855	4.695	2.58962	5.75359	2.29249	8.377	2.34633	7.76753	2.14486	10.5729
										2.4	2.83399	2.73148	3.42848	2.65877	4.69182	2.58983	5.75097	2.29266	8.37558	2.3465	7.76601	2.145	10.5717
										2.4	2.8309	2.73172	3.42487	2.65899	4.68863	2.59004	5.74835	2.29282	8.37416	2.34667	7.76449	2.14515	10.5706
										2.4	2.82781	2.73195	3.42126	2.65921	4.68545	2.59025	5.74573	2.29298	8.37275	2.34685	7.76297	2.14529	10.5694
										2.4	2.82472	2.73219	3.41766	2.65944	4.68226	2.59046	5.74311	2.29315	8.37133	2.34702	7.76144	2.14543	10.5682
										2.4	2.82163	2.73242	3.41405	2.65966	4.67908	2.59067	5.74049	2.29331	8.36991	2.34719	7.75992	2.14558	10.567
										2.4	2.81854	2.73266	3.41044	2.65988	4.6759	2.59088	5.73787	2.29348	8.36849	2.34736	7.7584	2.14572	10.5659
										2.4	2.81545	2.73289	3.40684	2.6601	4.67271	2.59109	5.73525	2.29364	8.36708	2.34753	7.75688	2.14586	10.5647
										2.4	2.81236	2.73312	3.40323	2.66032	4.66953	2.5913	5.73263	2.2938	8.36566	2.34771	7.75536	2.14601	10.5635
										2.4	2.80927	2.73336	3.39963	2.66055	4.66635	2.59151	5.73001	2.29397	8.36424	2.34788	7.75384	2.14615	10.5624
										2.4	2.80617	2.73359	3.39602	2.66077	4.66316	2.59173	5.72738	2.29413	8.36283	2.34805	7.75232	2.14629	10.5612
										2.4	2.80308	2.73383	3.39241	2.66099	4.65998	2.59194	5.72476	2.2943	8.36141	2.34822	7.7508	2.14644	10.56
										2.4	2.79999	2.73406	3.38881	2.66121	4.65679	2.59215	5.72214	2.29446	8.35999	2.34839	7.74928	2.14658	10.5589
										2.41	2.7969	2.7343	3.3852	2.66143	4.65361	2.59236	5.71952	2.29462	8.35857	2.34857	7.74776	2.14672	10.5577
										2.41	2.79381	2.73453	3.38159	2.66165	4.65043	2.59257	5.7169	2.29479	8.35716	2.34874	7.74624	2.14687	10.5565
										2.41	2.79072	2.73477	3.37799	2.66188	4.64724	2.59278	5.71428	2.29495	8.35574	2.34891	7.74472	2.14701	10.5554
										2.41	2.78763	2.735	3.37438	2.6621	4.64406	2.59299	5.71166	2.29512	8.35432	2.34908	7.7432	2.14715	10.5542
										2.41	2.78454	2.73524	3.37077	2.66232	4.64088	2.5932	5.70904	2.29528	8.35291	2.34925	7.74168	2.14729	10.553
										2.41	2.78145	2.73547	3.36717	2.66254	4.63769	2.59341	5.70642	2.29545	8.35149	2.34943	7.74016	2.14744	10.5518
										2.41	2.77835	2.7357	3.36356	2.66276	4.63451	2.59362	5.7038	2.29561	8.35007	2.3496	7.73864	2.14758	10.5507
										2.41	2.77526	2.73594	3.35996	2.66299	4.63132	2.59383	5.70118	2.29577	8.34866	2.34977	7.73711	2.14772	10.5495
										2.41	2.77217	2.73617	3.35635	2.66321	4.62814	2.59404	5.69856	2.29594	8.34724	2.34994	7.73559	2.14787	10.5483
										2.41	2.76908	2.73641	3.35274	2.66343	4.62496	2.59425	5.69594	2.2961	8.34582	2.35011	7.73407	2.14801	10.5472
										2.41	2.76599	2.73664	3.34914	2.66365	4.62177	2.59446	5.69332	2.29627	8.3444	2.35029	7.73255	2.14815	10.546
										2.41	2.7629	2.73688	3.34553	2.66387	4.61859	2.59467	5.6907	2.29643	8.34299	2.35046	7.73103	2.1483	10.5448
										2.41	2.75981	2.73711	3.34192	2.6641	4.61541	2.59488	5.68808	2.29659	8.34157	2.35063	7.72951	2.14844	10.5437
										2.41	2.75672	2.73735	3.33832	2.66432	4.61222	2.59509	5.68546	2.29676	8.34015	2.3508	7.72799	2.14858	10.5425
										2.41	2.75363	2.73758	3.33471	2.66454	4.60904	2.5953	5.68284	2.29692	8.33874	2.35097	7.72647	2.14873	10.5413
										2.41	2.75053	2.73782	3.33111	2.66476	4.60586	2.59551	5.68022	2.29709	8.33732	2.35115	7.72495	2.14887	10.5402
										2.41	2.74744	2.73805	3.3275	2.66498	4.60267	2.59572	5.6776	2.29725	8.3359	2.35132	7.72343	2.14901	10.539
										2.41	2.74435	2.73828	3.32389	2.66521	4.59949	2.59593	5.67498	2.29741	8.33448	2.35149	7.72191	2.14916	10.5378
										2.41	2.74126	2.73852	3.32029	2.66543	4.5963	2.59614	5.67236	2.29758	8.33307	2.35166	7.72039	2.1493	10.5366
										2.41	2.73817	2.73875	3.31668	2.66565	4.59312	2.59635	5.66974	2.29774	8.33165	2.35183	7.71887	2.14944	10.5355
										2.41	2.73508	2.73899	3.31307	2.66587	4.58994	2.59656	5.66711	2.29791	8.33023	2.35201	7.71735	2.14959	10.5343
										2.41	2.73199	2.73922	3.30947	2.66609	4.58675	2.59677	5.66449	2.29807	8.32882	2.35218	7.71583	2.14973	10.5331
										2.41	2.7289	2.73946	3.30586	2.66632	4.58357	2.59698	5.66187	2.29823	8.3274	2.35235	7.71431	2.14987	10.532
										2.41	2.72581	2.73969	3.30225	2.66654	4.58039	2.59719	5.65925	2.2984	8.32598	2.35252	7.71279	2.15002	10.5308
										2.41	2.72271	2.73993	3.29865	2.66676	4.5772	2.5974	5.65663	2.29856	8.32457	2.35269	7.71126	2.15016	10.5296
										2.41	2.71962	2.74016	3.29504	2.66698	4.57402	2.59761	5.65401	2.29873	8.32315	2.35287	7.70974	2.1503	10.5285
										2.41	2.71653	2.74039	3.29144	2.6672	4.57083	2.59782	5.65139	2.29889	8.32173	2.35304	7.70822	2.15045	10.5273
										2.41	2.71344	2.74063	3.28783	2.66743	4.56765	2.59804	5.64877	2.29905	8.32031	2.35321	7.7067	2.15059	10.5261
										2.41	2.71035	2.74086	3.28422	2.66765	4.56447	2.59825	5.64615	2.29922	8.3189	2.35338	7.70518	2.15073	10.525
										2.41	2.70726	2.7411	3.28062	2.66787	4.56128	2.59846	5.64353	2.29938	8.31748	2.35355	7.70366	2.15088	10.5238
										2.41	2.70417	2.74133	3.27701	2.66809	4.5581	2.59867	5.64091	2.29955	8.31606	2.35372	7.70214	2.15102	10.5226
										2.41	2.70108	2.74157	3.2734	2.66831	4.55492	2.59888	5.63829	2.29971	8.31465	2.3539	7.70062	2.15116	10.5214
										2.41	2.69799	2.7418	3.2698	2.66853	4.55173	2.59909	5.63567	2.29987	8.31323	2.35407	7.6991	2.1513	10.5203
										2.41	2.69489	2.74204	3.26619	2.66876	4.54855	2.5993	5.63305	2.30004	8.31181	2.35424	7.69758	2.15145	10.5191
										2.41	2.6918	2.74227	3.26258	2.66898	4.54536	2.59951	5.63043	2.3002	8.3104	2.35441	7.69606	2.15159	10.5179
										2.41	2.68871	2.74251	3.25898	2.6692	4.54218	2.59972	5.62781	2.30037	8.30898	2.35458	7.69454	2.15173	10.5168
										2.41	2.68562	2.74274	3.25537	2.66942	4.539	2.59993	5.62519	2.30053	8.30756	2.35476	7.69302	2.15188	10.5156
										2.41	2.68253	2.74297	3.25177	2.66964	4.53581	2.60014	5.62257	2.30069	8.30614	2.35493	7.6915	2.15202	10.5144
										2.41	2.67944	2.74321	3.24816	2.66987	4.53263	2.60035	5.61995	2.30086	8.30473	2.3551	7.68998	2.15216	10.5133
										2.41	2.67635	2.74344	3.24455	2.67009	4.52945	2.60056	5.61733	2.30102	8.30331	2.35527	7.68846	2.15231	10.5121
										2.41	2.67326	2.74368	3.24095	2.67031	4.52626	2.60077	5.61471	2.30119	8.30189	2.35544	7.68693	2.15245	10.5109
										2.41	2.67017	2.74391	3.23734	2.67053	4.52308	2.60098	5.61209	2.30135	8.30048	2.35562	7.68541	2.15259	10.5098
										2.41	2.66707	2.74415	3.23373	2.67075	4.5199	2.60119	5.60947	2.30151	8.29906	2.35579	7.68389	2.15274	10.5086
										2.41	2.66398	2.74438	3.23013	2.67098	4.51671	2.6014	5.60684	2.30168	8.29764	2.35596	7.68237	2.15288	10.5074
										2.41	2.66089	2.74462	3.22652	2.6712	4.51353	2.60161	5.60422	2.30184	8.29622	2.35613	7.68085	2.15302	10.5062
										2.41	2.6578	2.74485	3.22292	2.67142	4.51034	2.60182	5.6016	2.30201	8.29481	2.3563	7.67933	2.15317	10.5051
										2.41	2.65471	2.74509	3.21931	2.67164	4.50716	2.60203	5.59898	2.30217	8.29339	2.35648	7.67781	2.15331	10.5039
										2.41	2.65162	2.74532	3.2157	2.67186	4.50398	2.60224	5.59636	2.30233	8.29197	2.35665	7.67629	2.15345	10.5027
										2.41	2.64853	2.74555	3.2121	2.67209	4.50079	2.60245	5.59374	2.3025	8.29056	2.35682	7.67477	2.1536	10.5016
										2.41	2.64544	2.74579	3.20849	2.67231	4.49761	2.60266	5.59112	2.30266	8.28914	2.35699	7.67325	2.15374	10.5004
										2.41	2.64235	2.74602	3.20488	2.67253	4.49443	2.60287	5.5885	2.30283	8.28772	2.35716	7.67173	2.15388	10.4992
										2.41	2.63925	2.74626	3.20128	2.67275	4.49124	2.60308	5.58588	2.30299	8.28631	2.35734	7.67021	2.15403	10.4981
										2.41	2.63616	2.74649	3.19767	2.67297	4.48806	2.60329	5.58326	2.30315	8.28489	2.35751	7.66869	2.15417	10.4969
										2.41	2.63307	2.74673	3.19406	2.6732	4.48487	2.6035	5.58064	2.30332	8.28347	2.35768	7.66717	2.15431	10.4957
										2.41	2.62998	2.74696	3.19046	2.67342	4.48169	2.60371	5.57802	2.30348	8.28205	2.35785	7.66565	2.15446	10.4946
										2.42	2.62689	2.7472	3.18685	2.67364	4.47851	2.60392	5.5754	2.30365	8.28064	2.35802	7.66413	2.1546	10.4934
										2.42	2.6238	2.74743	3.18325	2.67386	4.47532	2.60413	5.57278	2.30381	8.27922	2.3582	7.6626	2.15474	10.4922
										2.42	2.62071	2.74767	3.17964	2.67408	4.47214	2.60435	5.57016	2.30397	8.2778	2.35837	7.66108	2.15489	10.4911
										2.42	2.61762	2.7479	3.17603	2.67431	4.46896	2.60456	5.56754	2.30414	8.27639	2.35854	7.65956	2.15503	10.4899
										2.42	2.61453	2.74813	3.17243	2.67453	4.46577	2.60477	5.56492	2.3043	8.27497	2.35871	7.65804	2.15517	10.4887
										2.42	2.61143	2.74837	3.16882	2.67475	4.46259	2.60498	5.5623	2.30447	8.27355	2.35888	7.65652	2.15532	10.4876
										2.42	2.60834	2.7486	3.16521	2.67497	4.4594	2.60519	5.55968	2.30463	8.27213	2.35906	7.655	2.15546	10.4864
										2.42	2.60525	2.74884	3.16161	2.67519	4.45622	2.6054	5.55706	2.30479	8.27072	2.35923	7.65348	2.1556	10.4852
										2.42	2.60216	2.74907	3.158	2.67542	4.45304	2.60561	5.55444	2.30496	8.2693	2.3594	7.65196	2.15574	10.484
										2.42	2.59907	2.74931	3.1544	2.67564	4.44985	2.60582	5.55182	2.30512	8.26788	2.35957	7.65044	2.15589	10.4829
										2.42	2.59598	2.74954	3.15079	2.67586	4.44667	2.60603	5.54919	2.30529	8.26647	2.35974	7.64892	2.15603	10.4817
										2.42	2.59289	2.74978	3.14718	2.67608	4.44349	2.60624	5.54657	2.30545	8.26505	2.35992	7.6474	2.15617	10.4805
										2.42	2.5898	2.75001	3.14358	2.6763	4.4403	2.60645	5.54395	2.30561	8.26363	2.36009	7.64588	2.15632	10.4794
										2.42	2.58671	2.75024	3.13997	2.67652	4.43712	2.60666	5.54133	2.30578	8.26222	2.36026	7.64436	2.15646	10.4782
										2.42	2.58361	2.75048	3.13636	2.67675	4.43394	2.60687	5.53871	2.30594	8.2608	2.36043	7.64284	2.1566	10.477
										2.42	2.58052	2.75071	3.13276	2.67697	4.43075	2.60708	5.53609	2.30611	8.25938	2.3606	7.64132	2.15675	10.4759
										2.42	2.57743	2.75095	3.12915	2.67719	4.42757	2.60729	5.53347	2.30627	8.25796	2.36078	7.6398	2.15689	10.4747
										2.42	2.57434	2.75118	3.12554	2.67741	4.42438	2.6075	5.53085	2.30643	8.25655	2.36095	7.63828	2.15703	10.4735
										2.42	2.57125	2.75142	3.12194	2.67763	4.4212	2.60771	5.52823	2.3066	8.25513	2.36112	7.63675	2.15718	10.4724
										2.42	2.56816	2.75165	3.11833	2.67786	4.41802	2.60792	5.52561	2.30676	8.25371	2.36129	7.63523	2.15732	10.4712
										2.42	2.56507	2.75189	3.11473	2.67808	4.41483	2.60813	5.52299	2.30693	8.2523	2.36146	7.63371	2.15746	10.47
										2.42	2.56198	2.75212	3.11112	2.6783	4.41165	2.60834	5.52037	2.30709	8.25088	2.36164	7.63219	2.15761	10.4688
										2.42	2.55889	2.75236	3.10751	2.67852	4.40847	2.60855	5.51775	2.30725	8.24946	2.36181	7.63067	2.15775	10.4677
										2.42	2.55579	2.75259	3.10391	2.67874	4.40528	2.60876	5.51513	2.30742	8.24804	2.36198	7.62915	2.15789	10.4665
										2.42	2.5527	2.75282	3.1003	2.67897	4.4021	2.60897	5.51251	2.30758	8.24663	2.36215	7.62763	2.15804	10.4653
										2.42	2.54961	2.75306	3.09669	2.67919	4.39891	2.60918	5.50989	2.30775	8.24521	2.36232	7.62611	2.15818	10.4642
										2.42	2.54652	2.75329	3.09309	2.67941	4.39573	2.60939	5.50727	2.30791	8.24379	2.3625	7.62459	2.15832	10.463
										2.42	2.54343	2.75353	3.08948	2.67963	4.39255	2.6096	5.50465	2.30807	8.24238	2.36267	7.62307	2.15847	10.4618
										2.42	2.54034	2.75376	3.08588	2.67985	4.38936	2.60981	5.50203	2.30824	8.24096	2.36284	7.62155	2.15861	10.4607
										2.42	2.53725	2.754	3.08227	2.68008	4.38618	2.61002	5.49941	2.3084	8.23954	2.36301	7.62003	2.15875	10.4595
										2.42	2.53416	2.75423	3.07866	2.6803	4.383	2.61023	5.49679	2.30857	8.23813	2.36318	7.61851	2.1589	10.4583
										2.42	2.53107	2.75447	3.07506	2.68052	4.37981	2.61044	5.49417	2.30873	8.23671	2.36336	7.61699	2.15904	10.4572
										2.42	2.52797	2.7547	3.07145	2.68074	4.37663	2.61066	5.49155	2.30889	8.23529	2.36353	7.61547	2.15918	10.456
										2.42	2.52488	2.75494	3.06784	2.68096	4.37344	2.61087	5.48892	2.30906	8.23387	2.3637	7.61395	2.15933	10.4548
										2.42	2.52179	2.75517	3.06424	2.68119	4.37026	2.61108	5.4863	2.30922	8.23246	2.36387	7.61242	2.15947	10.4536
										2.42	2.5187	2.7554	3.06063	2.68141	4.36708	2.61129	5.48368	2.30939	8.23104	2.36404	7.6109	2.15961	10.4525
										2.42	2.51561	2.75564	3.05702	2.68163	4.36389	2.6115	5.48106	2.30955	8.22962	2.36422	7.60938	2.15975	10.4513
										2.42	2.51252	2.75587	3.05342	2.68185	4.36071	2.61171	5.47844	2.30971	8.22821	2.36439	7.60786	2.1599	10.4501
										2.42	2.50943	2.75611	3.04981	2.68207	4.35753	2.61192	5.47582	2.30988	8.22679	2.36456	7.60634	2.16004	10.449
										2.42	2.50634	2.75634	3.04621	2.6823	4.35434	2.61213	5.4732	2.31004	8.22537	2.36473	7.60482	2.16018	10.4478
										2.42	2.50325	2.75658	3.0426	2.68252	4.35116	2.61234	5.47058	2.31021	8.22395	2.3649	7.6033	2.16033	10.4466
										2.42	2.50015	2.75681	3.03899	2.68274	4.34797	2.61255	5.46796	2.31037	8.22254	2.36507	7.60178	2.16047	10.4455
										2.42	2.49706	2.75705	3.03539	2.68296	4.34479	2.61276	5.46534	2.31053	8.22112	2.36525	7.60026	2.16061	10.4443
										2.42	2.49397	2.75728	3.03178	2.68318	4.34161	2.61297	5.46272	2.3107	8.2197	2.36542	7.59874	2.16076	10.4431
										2.42	2.49088	2.75752	3.02817	2.6834	4.33842	2.61318	5.4601	2.31086	8.21829	2.36559	7.59722	2.1609	10.442
										2.42	2.48779	2.75775	3.02457	2.68363	4.33524	2.61339	5.45748	2.31103	8.21687	2.36576	7.5957	2.16104	10.4408
										2.42	2.4847	2.75798	3.02096	2.68385	4.33206	2.6136	5.45486	2.31119	8.21545	2.36593	7.59418	2.16119	10.4396
										2.42	2.48161	2.75822	3.01736	2.68407	4.32887	2.61381	5.45224	2.31136	8.21404	2.36611	7.59266	2.16133	10.4384
										2.42	2.47852	2.75845	3.01375	2.68429	4.32569	2.61402	5.44962	2.31152	8.21262	2.36628	7.59114	2.16147	10.4373
										2.42	2.47543	2.75869	3.01014	2.68451	4.32251	2.61423	5.447	2.31168	8.2112	2.36645	7.58962	2.16162	10.4361
										2.42	2.47233	2.75892	3.00654	2.68474	4.31932	2.61444	5.44438	2.31185	8.20978	2.36662	7.58809	2.16176	10.4349
										2.42	2.46924	2.75916	3.00293	2.68496	4.31614	2.61465	5.44176	2.31201	8.20837	2.36679	7.58657	2.1619	10.4338
										2.42	2.46615	2.75939	2.99932	2.68518	4.31295	2.61486	5.43914	2.31218	8.20695	2.36697	7.58505	2.16205	10.4326
										2.42	2.46306	2.75963	2.99572	2.6854	4.30977	2.61507	5.43652	2.31234	8.20553	2.36714	7.58353	2.16219	10.4314
										2.42	2.45997	2.75986	2.99211	2.68562	4.30659	2.61528	5.4339	2.3125	8.20412	2.36731	7.58201	2.16233	10.4303
										2.42	2.45688	2.76009	2.9885	2.68585	4.3034	2.61549	5.43128	2.31267	8.2027	2.36748	7.58049	2.16248	10.4291
										2.43	2.45379	2.76033	2.9849	2.68607	4.30022	2.6157	5.42865	2.31283	8.20128	2.36765	7.57897	2.16262	10.4279
										2.43	2.4507	2.76056	2.98129	2.68629	4.29704	2.61591	5.42603	2.313	8.19986	2.36783	7.57745	2.16276	10.4268
										2.43	2.44761	2.7608	2.97769	2.68651	4.29385	2.61612	5.42341	2.31316	8.19845	2.368	7.57593	2.16291	10.4256
										2.43	2.44451	2.76103	2.97408	2.68673	4.29067	2.61633	5.42079	2.31332	8.19703	2.36817	7.57441	2.16305	10.4244
										2.43	2.44142	2.76127	2.97047	2.68696	4.28748	2.61654	5.41817	2.31349	8.19561	2.36834	7.57289	2.16319	10.4232
										2.43	2.43833	2.7615	2.96687	2.68718	4.2843	2.61676	5.41555	2.31365	8.1942	2.36851	7.57137	2.16334	10.4221
										2.43	2.43524	2.76174	2.96326	2.6874	4.28112	2.61697	5.41293	2.31382	8.19278	2.36869	7.56985	2.16348	10.4209
										2.43	2.43215	2.76197	2.95965	2.68762	4.27793	2.61718	5.41031	2.31398	8.19136	2.36886	7.56833	2.16362	10.4198
										2.43	2.42906	2.76221	2.95605	2.68784	4.27475	2.61739	5.40769	2.31414	8.18995	2.36903	7.56681	2.16377	10.4186
										2.43	2.42597	2.76244	2.95244	2.68807	4.27157	2.6176	5.40507	2.31431	8.18853	2.3692	7.56529	2.16391	10.4174
										2.43	2.42288	2.76267	2.94883	2.68829	4.26838	2.61781	5.40245	2.31447	8.18711	2.36937	7.56376	2.16405	10.4162
										2.43	2.41979	2.76291	2.94523	2.68851	4.2652	2.61802	5.39983	2.31464	8.18569	2.36955	7.56224	2.16419	10.4151
										2.43	2.41669	2.76314	2.94162	2.68873	4.26201	2.61823	5.39721	2.3148	8.18428	2.36972	7.56072	2.16434	10.4139
										2.43	2.4136	2.76338	2.93802	2.68895	4.25883	2.61844	5.39459	2.31496	8.18286	2.36989	7.5592	2.16448	10.4127
										2.43	2.41051	2.76361	2.93441	2.68918	4.25565	2.61865	5.39197	2.31513	8.18144	2.37006	7.55768	2.16462	10.4116
										2.43	2.40742	2.76385	2.9308	2.6894	4.25246	2.61886	5.38935	2.31529	8.18003	2.37023	7.55616	2.16477	10.4104
										2.43	2.40433	2.76408	2.9272	2.68962	4.24928	2.61907	5.38673	2.31546	8.17861	2.37041	7.55464	2.16491	10.4092
										2.43	2.40124	2.76432	2.92359	2.68984	4.2461	2.61928	5.38411	2.31562	8.17719	2.37058	7.55312	2.16505	10.4081
										2.43	2.39815	2.76455	2.91998	2.69006	4.24291	2.61949	5.38149	2.31578	8.17578	2.37075	7.5516	2.1652	10.4069
										2.43	2.39506	2.76479	2.91638	2.69028	4.23973	2.6197	5.37887	2.31595	8.17436	2.37092	7.55008	2.16534	10.4057
										2.43	2.39197	2.76502	2.91277	2.69051	4.23655	2.61991	5.37625	2.31611	8.17294	2.37109	7.54856	2.16548	10.4046
										2.43	2.38887	2.76525	2.90917	2.69073	4.23336	2.62012	5.37363	2.31628	8.17152	2.37127	7.54704	2.16563	10.4034
										2.43	2.38578	2.76549	2.90556	2.69095	4.23018	2.62033	5.371	2.31644	8.17011	2.37144	7.54552	2.16577	10.4022
										2.43	2.38269	2.76572	2.90195	2.69117	4.22699	2.62054	5.36838	2.3166	8.16869	2.37161	7.544	2.16591	10.401
										2.43	2.3796	2.76596	2.89835	2.69139	4.22381	2.62075	5.36576	2.31677	8.16727	2.37178	7.54248	2.16606	10.3999
										2.43	2.37651	2.76619	2.89474	2.69162	4.22063	2.62096	5.36314	2.31693	8.16586	2.37195	7.54096	2.1662	10.3987
										2.43	2.37342	2.76643	2.89113	2.69184	4.21744	2.62117	5.36052	2.3171	8.16444	2.37213	7.53944	2.16634	10.3975
										2.43	2.37033	2.76666	2.88753	2.69206	4.21426	2.62138	5.3579	2.31726	8.16302	2.3723	7.53791	2.16649	10.3964
										2.43	2.36724	2.7669	2.88392	2.69228	4.21108	2.62159	5.35528	2.31742	8.1616	2.37247	7.53639	2.16663	10.3952
										2.43	2.36415	2.76713	2.88031	2.6925	4.20789	2.6218	5.35266	2.31759	8.16019	2.37264	7.53487	2.16677	10.394
										2.43	2.36105	2.76737	2.87671	2.69273	4.20471	2.62201	5.35004	2.31775	8.15877	2.37281	7.53335	2.16692	10.3929
										2.43	2.35796	2.7676	2.8731	2.69295	4.20152	2.62222	5.34742	2.31792	8.15735	2.37299	7.53183	2.16706	10.3917
										2.43	2.35487	2.76783	2.8695	2.69317	4.19834	2.62243	5.3448	2.31808	8.15594	2.37316	7.53031	2.1672	10.3905
										2.43	2.35178	2.76807	2.86589	2.69339	4.19516	2.62264	5.34218	2.31824	8.15452	2.37333	7.52879	2.16735	10.3894
										2.43	2.34869	2.7683	2.86228	2.69361	4.19197	2.62285	5.33956	2.31841	8.1531	2.3735	7.52727	2.16749	10.3882
										2.43	2.3456	2.76854	2.85868	2.69384	4.18879	2.62307	5.33694	2.31857	8.15169	2.37367	7.52575	2.16763	10.387
										2.43	2.34251	2.76877	2.85507	2.69406	4.18561	2.62328	5.33432	2.31874	8.15027	2.37385	7.52423	2.16778	10.3858
										2.43	2.33942	2.76901	2.85146	2.69428	4.18242	2.62349	5.3317	2.3189	8.14885	2.37402	7.52271	2.16792	10.3847
										2.43	2.33633	2.76924	2.84786	2.6945	4.17924	2.6237	5.32908	2.31906	8.14743	2.37419	7.52119	2.16806	10.3835
										2.43	2.33323	2.76948	2.84425	2.69472	4.17605	2.62391	5.32646	2.31923	8.14602	2.37436	7.51967	2.16821	10.3823
										2.43	2.33014	2.76971	2.84065	2.69495	4.17287	2.62412	5.32384	2.31939	8.1446	2.37453	7.51815	2.16835	10.3812
										2.43	2.32705	2.76994	2.83704	2.69517	4.16969	2.62433	5.32122	2.31956	8.14318	2.37471	7.51663	2.16849	10.38
										2.43	2.32396	2.77018	2.83343	2.69539	4.1665	2.62454	5.3186	2.31972	8.14177	2.37488	7.51511	2.16863	10.3788
										2.43	2.32087	2.77041	2.82983	2.69561	4.16332	2.62475	5.31598	2.31988	8.14035	2.37505	7.51358	2.16878	10.3777
										2.43	2.31778	2.77065	2.82622	2.69583	4.16014	2.62496	5.31336	2.32005	8.13893	2.37522	7.51206	2.16892	10.3765
										2.43	2.31469	2.77088	2.82261	2.69606	4.15695	2.62517	5.31073	2.32021	8.13751	2.37539	7.51054	2.16906	10.3753
										2.43	2.3116	2.77112	2.81901	2.69628	4.15377	2.62538	5.30811	2.32038	8.1361	2.37557	7.50902	2.16921	10.3742
										2.43	2.30851	2.77135	2.8154	2.6965	4.15059	2.62559	5.30549	2.32054	8.13468	2.37574	7.5075	2.16935	10.373
										2.43	2.30541	2.77159	2.81179	2.69672	4.1474	2.6258	5.30287	2.3207	8.13326	2.37591	7.50598	2.16949	10.3718
										2.43	2.30232	2.77182	2.80819	2.69694	4.14422	2.62601	5.30025	2.32087	8.13185	2.37608	7.50446	2.16964	10.3706
										2.43	2.29923	2.77206	2.80458	2.69716	4.14103	2.62622	5.29763	2.32103	8.13043	2.37625	7.50294	2.16978	10.3695
										2.43	2.29614	2.77229	2.80098	2.69739	4.13785	2.62643	5.29501	2.3212	8.12901	2.37642	7.50142	2.16992	10.3683
										2.43	2.29305	2.77252	2.79737	2.69761	4.13467	2.62664	5.29239	2.32136	8.1276	2.3766	7.4999	2.17007	10.3671
										2.43	2.28996	2.77276	2.79376	2.69783	4.13148	2.62685	5.28977	2.32152	8.12618	2.37677	7.49838	2.17021	10.366
										2.43	2.28687	2.77299	2.79016	2.69805	4.1283	2.62706	5.28715	2.32169	8.12476	2.37694	7.49686	2.17035	10.3648
										2.44	2.28378	2.77323	2.78655	2.69827	4.12512	2.62727	5.28453	2.32185	8.12334	2.37711	7.49534	2.1705	10.3636
										2.44	2.28069	2.77346	2.78294	2.6985	4.12193	2.62748	5.28191	2.32202	8.12193	2.37728	7.49382	2.17064	10.3625
										2.44	2.27759	2.7737	2.77934	2.69872	4.11875	2.62769	5.27929	2.32218	8.12051	2.37746	7.4923	2.17078	10.3613
										2.44	2.2745	2.77393	2.77573	2.69894	4.11556	2.6279	5.27667	2.32234	8.11909	2.37763	7.49078	2.17093	10.3601
										2.44	2.27141	2.77417	2.77213	2.69916	4.11238	2.62811	5.27405	2.32251	8.11768	2.3778	7.48925	2.17107	10.359
										2.44	2.26832	2.7744	2.76852	2.69938	4.1092	2.62832	5.27143	2.32267	8.11626	2.37797	7.48773	2.17121	10.3578
										2.44	2.26523	2.77464	2.76491	2.69961	4.10601	2.62853	5.26881	2.32284	8.11484	2.37814	7.48621	2.17136	10.3566
										2.44	2.26214	2.77487	2.76131	2.69983	4.10283	2.62874	5.26619	2.323	8.11342	2.37832	7.48469	2.1715	10.3554
										2.44	2.25905	2.7751	2.7577	2.70005	4.09965	2.62895	5.26357	2.32316	8.11201	2.37849	7.48317	2.17164	10.3543
										2.44	2.25596	2.77534	2.75409	2.70027	4.09646	2.62916	5.26095	2.32333	8.11059	2.37866	7.48165	2.17179	10.3531
										2.44	2.25287	2.77557	2.75049	2.70049	4.09328	2.62938	5.25833	2.32349	8.10917	2.37883	7.48013	2.17193	10.352
										2.44	2.24977	2.77581	2.74688	2.70072	4.09009	2.62959	5.25571	2.32366	8.10776	2.379	7.47861	2.17207	10.3508
										2.44	2.24668	2.77604	2.74327	2.70094	4.08691	2.6298	5.25309	2.32382	8.10634	2.37918	7.47709	2.17222	10.3496
										2.44	2.24359	2.77628	2.73967	2.70116	4.08373	2.63001	5.25046	2.32398	8.10492	2.37935	7.47557	2.17236	10.3484
										2.44	2.2405	2.77651	2.73606	2.70138	4.08054	2.63022	5.24784	2.32415	8.10351	2.37952	7.47405	2.1725	10.3473
										2.44	2.23741	2.77675	2.73246	2.7016	4.07736	2.63043	5.24522	2.32431	8.10209	2.37969	7.47253	2.17264	10.3461
										2.44	2.23432	2.77698	2.72885	2.70183	4.07418	2.63064	5.2426	2.32448	8.10067	2.37986	7.47101	2.17279	10.3449
										2.44	2.23123	2.77722	2.72524	2.70205	4.07099	2.63085	5.23998	2.32464	8.09925	2.38004	7.46949	2.17293	10.3438
										2.44	2.22814	2.77745	2.72164	2.70227	4.06781	2.63106	5.23736	2.3248	8.09784	2.38021	7.46797	2.17307	10.3426
										2.44	2.22505	2.77768	2.71803	2.70249	4.06462	2.63127	5.23474	2.32497	8.09642	2.38038	7.46645	2.17322	10.3414
										2.44	2.22195	2.77792	2.71442	2.70271	4.06144	2.63148	5.23212	2.32513	8.095	2.38055	7.46492	2.17336	10.3403
										2.44	2.21886	2.77815	2.71082	2.70294	4.05826	2.63169	5.2295	2.3253	8.09359	2.38072	7.4634	2.1735	10.3391
										2.44	2.21577	2.77839	2.70721	2.70316	4.05507	2.6319	5.22688	2.32546	8.09217	2.3809	7.46188	2.17365	10.3379
										2.44	2.21268	2.77862	2.70361	2.70338	4.05189	2.63211	5.22426	2.32562	8.09075	2.38107	7.46036	2.17379	10.3368
										2.44	2.20959	2.77886	2.7	2.7036	4.04871	2.63232	5.22164	2.32579	8.08933	2.38124	7.45884	2.17393	10.3356
										2.44	2.2065	2.77909	2.69639	2.70382	4.04552	2.63253	5.21902	2.32595	8.08792	2.38141	7.45732	2.17408	10.3344
										2.44	2.20341	2.77933	2.69279	2.70404	4.04234	2.63274	5.2164	2.32612	8.0865	2.38158	7.4558	2.17422	10.3332
										2.44	2.20032	2.77956	2.68918	2.70427	4.03916	2.63295	5.21378	2.32628	8.08508	2.38176	7.45428	2.17436	10.3321
										2.44	2.19723	2.77979	2.68557	2.70449	4.03597	2.63316	5.21116	2.32644	8.08367	2.38193	7.45276	2.17451	10.3309
										2.44	2.19413	2.78003	2.68197	2.70471	4.03279	2.63337	5.20854	2.32661	8.08225	2.3821	7.45124	2.17465	10.3297
										2.44	2.19104	2.78026	2.67836	2.70493	4.0296	2.63358	5.20592	2.32677	8.08083	2.38227	7.44972	2.17479	10.3286
										2.44	2.18795	2.7805	2.67475	2.70515	4.02642	2.63379	5.2033	2.32694	8.07942	2.38244	7.4482	2.17494	10.3274
										2.44	2.18486	2.78073	2.67115	2.70538	4.02324	2.634	5.20068	2.3271	8.078	2.38262	7.44668	2.17508	10.3262
										2.44	2.18177	2.78097	2.66754	2.7056	4.02005	2.63421	5.19806	2.32726	8.07658	2.38279	7.44516	2.17522	10.3251
										2.44	2.17868	2.7812	2.66394	2.70582	4.01687	2.63442	5.19544	2.32743	8.07516	2.38296	7.44364	2.17537	10.3239
										2.44	2.17559	2.78144	2.66033	2.70604	4.01369	2.63463	5.19281	2.32759	8.07375	2.38313	7.44212	2.17551	10.3227
										2.44	2.1725	2.78167	2.65672	2.70626	4.0105	2.63484	5.19019	2.32776	8.07233	2.3833	7.4406	2.17565	10.3216
										2.44	2.16941	2.78191	2.65312	2.70649	4.00732	2.63505	5.18757	2.32792	8.07091	2.38348	7.43907	2.1758	10.3204
										2.44	2.16631	2.78214	2.64951	2.70671	4.00413	2.63526	5.18495	2.32809	8.0695	2.38365	7.43755	2.17594	10.3192
										2.44	2.16322	2.78237	2.6459	2.70693	4.00095	2.63547	5.18233	2.32825	8.06808	2.38382	7.43603	2.17608	10.318
										2.44	2.16013	2.78261	2.6423	2.70715	3.99777	2.63569	5.17971	2.32841	8.06666	2.38399	7.43451	2.17623	10.3169
										2.44	2.15704	2.78284	2.63869	2.70737	3.99458	2.6359	5.17709	2.32858	8.06524	2.38416	7.43299	2.17637	10.3157
										2.44	2.15395	2.78308	2.63508	2.7076	3.9914	2.63611	5.17447	2.32874	8.06383	2.38434	7.43147	2.17651	10.3145
										2.44	2.15086	2.78331	2.63148	2.70782	3.98822	2.63632	5.17185	2.32891	8.06241	2.38451	7.42995	2.17666	10.3134
										2.44	2.14777	2.78355	2.62787	2.70804	3.98503	2.63653	5.16923	2.32907	8.06099	2.38468	7.42843	2.1768	10.3122
										2.44	2.14468	2.78378	2.62427	2.70826	3.98185	2.63674	5.16661	2.32923	8.05958	2.38485	7.42691	2.17694	10.311
										2.44	2.14159	2.78402	2.62066	2.70848	3.97866	2.63695	5.16399	2.3294	8.05816	2.38502	7.42539	2.17708	10.3099
										2.44	2.13849	2.78425	2.61705	2.70871	3.97548	2.63716	5.16137	2.32956	8.05674	2.3852	7.42387	2.17723	10.3087
										2.44	2.1354	2.78449	2.61345	2.70893	3.9723	2.63737	5.15875	2.32973	8.05533	2.38537	7.42235	2.17737	10.3075
										2.44	2.13231	2.78472	2.60984	2.70915	3.96911	2.63758	5.15613	2.32989	8.05391	2.38554	7.42083	2.17751	10.3064
										2.44	2.12922	2.78495	2.60623	2.70937	3.96593	2.63779	5.15351	2.33005	8.05249	2.38571	7.41931	2.17766	10.3052
										2.44	2.12613	2.78519	2.60263	2.70959	3.96275	2.638	5.15089	2.33022	8.05107	2.38588	7.41779	2.1778	10.304
										2.44	2.12304	2.78542	2.59902	2.70982	3.95956	2.63821	5.14827	2.33038	8.04966	2.38606	7.41627	2.17794	10.3028
										2.44	2.11995	2.78566	2.59542	2.71004	3.95638	2.63842	5.14565	2.33055	8.04824	2.38623	7.41474	2.17809	10.3017
										2.44	2.11686	2.78589	2.59181	2.71026	3.9532	2.63863	5.14303	2.33071	8.04682	2.3864	7.41322	2.17823	10.3005
										2.44	2.11377	2.78613	2.5882	2.71048	3.95001	2.63884	5.14041	2.33087	8.04541	2.38657	7.4117	2.17837	10.2993
										2.45	2.11067	2.78636	2.5846	2.7107	3.94683	2.63905	5.13779	2.33104	8.04399	2.38674	7.41018	2.17852	10.2982
										2.45	2.10758	2.7866	2.58099	2.71092	3.94364	2.63926	5.13517	2.3312	8.04257	2.38692	7.40866	2.17866	10.297
										2.45	2.10449	2.78683	2.57738	2.71115	3.94046	2.63947	5.13254	2.33137	8.04116	2.38709	7.40714	2.1788	10.2958
										2.45	2.1014	2.78707	2.57378	2.71137	3.93728	2.63968	5.12992	2.33153	8.03974	2.38726	7.40562	2.17895	10.2947
										2.45	2.09831	2.7873	2.57017	2.71159	3.93409	2.63989	5.1273	2.33169	8.03832	2.38743	7.4041	2.17909	10.2935
										2.45	2.09522	2.78753	2.56656	2.71181	3.93091	2.6401	5.12468	2.33186	8.0369	2.3876	7.40258	2.17923	10.2923
										2.45	2.09213	2.78777	2.56296	2.71203	3.92773	2.64031	5.12206	2.33202	8.03549	2.38777	7.40106	2.17938	10.2912
										2.45	2.08904	2.788	2.55935	2.71226	3.92454	2.64052	5.11944	2.33219	8.03407	2.38795	7.39954	2.17952	10.29
										2.45	2.08595	2.78824	2.55575	2.71248	3.92136	2.64073	5.11682	2.33235	8.03265	2.38812	7.39802	2.17966	10.2888
										2.45	2.08285	2.78847	2.55214	2.7127	3.91817	2.64094	5.1142	2.33251	8.03124	2.38829	7.3965	2.17981	10.2876
										2.45	2.07976	2.78871	2.54853	2.71292	3.91499	2.64115	5.11158	2.33268	8.02982	2.38846	7.39498	2.17995	10.2865
										2.45	2.07667	2.78894	2.54493	2.71314	3.91181	2.64136	5.10896	2.33284	8.0284	2.38863	7.39346	2.18009	10.2853
										2.45	2.07358	2.78918	2.54132	2.71337	3.90862	2.64157	5.10634	2.33301	8.02698	2.38881	7.39194	2.18024	10.2842
										2.45	2.07049	2.78941	2.53771	2.71359	3.90544	2.64178	5.10372	2.33317	8.02557	2.38898	7.39041	2.18038	10.283
										2.45	2.0674	2.78964	2.53411	2.71381	3.90226	2.642	5.1011	2.33333	8.02415	2.38915	7.38889	2.18052	10.2818
										2.45	2.06431	2.78988	2.5305	2.71403	3.89907	2.64221	5.09848	2.3335	8.02273	2.38932	7.38737	2.18067	10.2806
										2.45	2.06122	2.79011	2.5269	2.71425	3.89589	2.64242	5.09586	2.33366	8.02132	2.38949	7.38585	2.18081	10.2795
										2.45	2.05813	2.79035	2.52329	2.71448	3.8927	2.64263	5.09324	2.33383	8.0199	2.38967	7.38433	2.18095	10.2783
										2.45	2.05503	2.79058	2.51968	2.7147	3.88952	2.64284	5.09062	2.33399	8.01848	2.38984	7.38281	2.18109	10.2771
										2.45	2.05194	2.79082	2.51608	2.71492	3.88634	2.64305	5.088	2.33415	8.01707	2.39001	7.38129	2.18124	10.276
										2.45	2.04885	2.79105	2.51247	2.71514	3.88315	2.64326	5.08538	2.33432	8.01565	2.39018	7.37977	2.18138	10.2748
										2.45	2.04576	2.79129	2.50886	2.71536	3.87997	2.64347	5.08276	2.33448	8.01423	2.39035	7.37825	2.18152	10.2736
										2.45	2.04267	2.79152	2.50526	2.71559	3.87679	2.64368	5.08014	2.33465	8.01281	2.39053	7.37673	2.18167	10.2725
										2.45	2.03958	2.79176	2.50165	2.71581	3.8736	2.64389	5.07752	2.33481	8.0114	2.3907	7.37521	2.18181	10.2713
										2.45	2.03649	2.79199	2.49804	2.71603	3.87042	2.6441	5.0749	2.33497	8.00998	2.39087	7.37369	2.18195	10.2701
										2.45	2.0334	2.79222	2.49444	2.71625	3.86724	2.64431	5.07227	2.33514	8.00856	2.39104	7.37217	2.1821	10.269
										2.45	2.0303	2.79246	2.49083	2.71647	3.86405	2.64452	5.06965	2.3353	8.00715	2.39121	7.37065	2.18224	10.2678
										2.45	2.02721	2.79269	2.48723	2.7167	3.86087	2.64473	5.06703	2.33547	8.00573	2.39139	7.36913	2.18238	10.2666
										2.45	2.02412	2.79293	2.48362	2.71692	3.85768	2.64494	5.06441	2.33563	8.00431	2.39156	7.36761	2.18253	10.2654
										2.45	2.02103	2.79316	2.48001	2.71714	3.8545	2.64515	5.06179	2.33579	8.00289	2.39173	7.36609	2.18267	10.2643
										2.45	2.01794	2.7934	2.47641	2.71736	3.85132	2.64536	5.05917	2.33596	8.00148	2.3919	7.36456	2.18281	10.2631
										2.45	2.01485	2.79363	2.4728	2.71758	3.84813	2.64557	5.05655	2.33612	8.00006	2.39207	7.36304	2.18296	10.2619
										2.45	2.01176	2.79387	2.46919	2.7178	3.84495	2.64578	5.05393	2.33629	7.99864	2.39225	7.36152	2.1831	10.2608
										2.45	2.00867	2.7941	2.46559	2.71803	3.84177	2.64599	5.05131	2.33645	7.99723	2.39242	7.36	2.18324	10.2596
										2.45	2.00558	2.79434	2.46198	2.71825	3.83858	2.6462	5.04869	2.33661	7.99581	2.39259	7.35848	2.18339	10.2584
										2.45	2.00248	2.79457	2.45838	2.71847	3.8354	2.64641	5.04607	2.33678	7.99439	2.39276	7.35696	2.18353	10.2573
										2.45	1.99939	2.7948	2.45477	2.71869	3.83221	2.64662	5.04345	2.33694	7.99298	2.39293	7.35544	2.18367	10.2561
										2.45	1.9963	2.79504	2.45116	2.71891	3.82903	2.64683	5.04083	2.33711	7.99156	2.39311	7.35392	2.18382	10.2549
										2.45	1.99321	2.79527	2.44756	2.71914	3.82585	2.64704	5.03821	2.33727	7.99014	2.39328	7.3524	2.18396	10.2538
										2.45	1.99012	2.79551	2.44395	2.71936	3.82266	2.64725	5.03559	2.33743	7.98872	2.39345	7.35088	2.1841	10.2526
										2.45	1.98703	2.79574	2.44034	2.71958	3.81948	2.64746	5.03297	2.3376	7.98731	2.39362	7.34936	2.18425	10.2514
										2.45	1.98394	2.79598	2.43674	2.7198	3.8163	2.64767	5.03035	2.33776	7.98589	2.39379	7.34784	2.18439	10.2502
										2.45	1.98085	2.79621	2.43313	2.72002	3.81311	2.64788	5.02773	2.33793	7.98447	2.39397	7.34632	2.18453	10.2491
										2.45	1.97776	2.79645	2.42952	2.72025	3.80993	2.64809	5.02511	2.33809	7.98306	2.39414	7.3448	2.18468	10.2479
										2.45	1.97466	2.79668	2.42592	2.72047	3.80674	2.64831	5.02249	2.33825	7.98164	2.39431	7.34328	2.18482	10.2467
										2.45	1.97157	2.79692	2.42231	2.72069	3.80356	2.64852	5.01987	2.33842	7.98022	2.39448	7.34176	2.18496	10.2456
										2.45	1.96848	2.79715	2.41871	2.72091	3.80038	2.64873	5.01725	2.33858	7.9788	2.39465	7.34023	2.18511	10.2444
										2.45	1.96539	2.79738	2.4151	2.72113	3.79719	2.64894	5.01462	2.33875	7.97739	2.39483	7.33871	2.18525	10.2432
										2.45	1.9623	2.79762	2.41149	2.72136	3.79401	2.64915	5.012	2.33891	7.97597	2.395	7.33719	2.18539	10.2421
										2.45	1.95921	2.79785	2.40789	2.72158	3.79083	2.64936	5.00938	2.33907	7.97455	2.39517	7.33567	2.18553	10.2409
										2.45	1.95612	2.79809	2.40428	2.7218	3.78764	2.64957	5.00676	2.33924	7.97314	2.39534	7.33415	2.18568	10.2397
										2.45	1.95303	2.79832	2.40067	2.72202	3.78446	2.64978	5.00414	2.3394	7.97172	2.39551	7.33263	2.18582	10.2386
										2.45	1.94994	2.79856	2.39707	2.72224	3.78127	2.64999	5.00152	2.33957	7.9703	2.39569	7.33111	2.18596	10.2374
										2.45	1.94684	2.79879	2.39346	2.72247	3.77809	2.6502	4.9989	2.33973	7.96889	2.39586	7.32959	2.18611	10.2362
										2.45	1.94375	2.79903	2.38986	2.72269	3.77491	2.65041	4.99628	2.33989	7.96747	2.39603	7.32807	2.18625	10.235
										2.46	1.94066	2.79926	2.38625	2.72291	3.77172	2.65062	4.99366	2.34006	7.96605	2.3962	7.32655	2.18639	10.2339
										2.46	1.93757	2.79949	2.38264	2.72313	3.76854	2.65083	4.99104	2.34022	7.96463	2.39637	7.32503	2.18654	10.2327
										2.46	1.93448	2.79973	2.37904	2.72335	3.76536	2.65104	4.98842	2.34039	7.96322	2.39655	7.32351	2.18668	10.2315
										2.46	1.93139	2.79996	2.37543	2.72358	3.76217	2.65125	4.9858	2.34055	7.9618	2.39672	7.32199	2.18682	10.2304
										2.46	1.9283	2.8002	2.37182	2.7238	3.75899	2.65146	4.98318	2.34071	7.96038	2.39689	7.32047	2.18697	10.2292
										2.46	1.92521	2.80043	2.36822	2.72402	3.75581	2.65167	4.98056	2.34088	7.95897	2.39706	7.31895	2.18711	10.228
										2.46	1.92212	2.80067	2.36461	2.72424	3.75262	2.65188	4.97794	2.34104	7.95755	2.39723	7.31743	2.18725	10.2269
										2.46	1.91902	2.8009	2.361	2.72446	3.74944	2.65209	4.97532	2.34121	7.95613	2.39741	7.3159	2.1874	10.2257
										2.46	1.91593	2.80114	2.3574	2.72468	3.74625	2.6523	4.9727	2.34137	7.95471	2.39758	7.31438	2.18754	10.2245
										2.46	1.91284	2.80137	2.35379	2.72491	3.74307	2.65251	4.97008	2.34153	7.9533	2.39775	7.31286	2.18768	10.2234
										2.46	1.90975	2.80161	2.35019	2.72513	3.73989	2.65272	4.96746	2.3417	7.95188	2.39792	7.31134	2.18783	10.2222
										2.46	1.90666	2.80184	2.34658	2.72535	3.7367	2.65293	4.96484	2.34186	7.95046	2.39809	7.30982	2.18797	10.221
										2.46	1.90357	2.80207	2.34297	2.72557	3.73352	2.65314	4.96222	2.34203	7.94905	2.39827	7.3083	2.18811	10.2198
										2.46	1.90048	2.80231	2.33937	2.72579	3.73034	2.65335	4.9596	2.34219	7.94763	2.39844	7.30678	2.18826	10.2187
										2.46	1.89739	2.80254	2.33576	2.72602	3.72715	2.65356	4.95698	2.34235	7.94621	2.39861	7.30526	2.1884	10.2175
										2.46	1.8943	2.80278	2.33215	2.72624	3.72397	2.65377	4.95435	2.34252	7.9448	2.39878	7.30374	2.18854	10.2164
										2.46	1.8912	2.80301	2.32855	2.72646	3.72078	2.65398	4.95173	2.34268	7.94338	2.39895	7.30222	2.18869	10.2152
										2.46	1.88811	2.80325	2.32494	2.72668	3.7176	2.65419	4.94911	2.34285	7.94196	2.39912	7.3007	2.18883	10.214
										2.46	1.88502	2.80348	2.32133	2.7269	3.71442	2.6544	4.94649	2.34301	7.94054	2.3993	7.29918	2.18897	10.2128
										2.46	1.88193	2.80372	2.31773	2.72713	3.71123	2.65462	4.94387	2.34317	7.93913	2.39947	7.29766	2.18912	10.2117
										2.46	1.87884	2.80395	2.31412	2.72735	3.70805	2.65483	4.94125	2.34334	7.93771	2.39964	7.29614	2.18926	10.2105
										2.46	1.87575	2.80419	2.31052	2.72757	3.70487	2.65504	4.93863	2.3435	7.93629	2.39981	7.29462	2.1894	10.2093
										2.46	1.87266	2.80442	2.30691	2.72779	3.70168	2.65525	4.93601	2.34367	7.93488	2.39998	7.2931	2.18954	10.2082
										2.46	1.86957	2.80465	2.3033	2.72801	3.6985	2.65546	4.93339	2.34383	7.93346	2.40016	7.29157	2.18969	10.207
										2.46	1.86648	2.80489	2.2997	2.72824	3.69531	2.65567	4.93077	2.344	7.93204	2.40033	7.29005	2.18983	10.2058
										2.46	1.86338	2.80512	2.29609	2.72846	3.69213	2.65588	4.92815	2.34416	7.93062	2.4005	7.28853	2.18997	10.2047
										2.46	1.86029	2.80536	2.29248	2.72868	3.68895	2.65609	4.92553	2.34432	7.92921	2.40067	7.28701	2.19012	10.2035
										2.46	1.8572	2.80559	2.28888	2.7289	3.68576	2.6563	4.92291	2.34449	7.92779	2.40084	7.28549	2.19026	10.2023
										2.46	1.85411	2.80583	2.28527	2.72912	3.68258	2.65651	4.92029	2.34465	7.92637	2.40102	7.28397	2.1904	10.2012
										2.46	1.85102	2.80606	2.28167	2.72935	3.6794	2.65672	4.91767	2.34482	7.92496	2.40119	7.28245	2.19055	10.2
										2.46	1.84793	2.8063	2.27806	2.72957	3.67621	2.65693	4.91505	2.34498	7.92354	2.40136	7.28093	2.19069	10.1988
										2.46	1.84484	2.80653	2.27445	2.72979	3.67303	2.65714	4.91243	2.34514	7.92212	2.40153	7.27941	2.19083	10.1976
										2.46	1.84175	2.80677	2.27085	2.73001	3.66985	2.65735	4.90981	2.34531	7.92071	2.4017	7.27789	2.19098	10.1965
										2.46	1.83866	2.807	2.26724	2.73023	3.66666	2.65756	4.90719	2.34547	7.91929	2.40188	7.27637	2.19112	10.1953
										2.46	1.83556	2.80723	2.26363	2.73046	3.66348	2.65777	4.90457	2.34564	7.91787	2.40205	7.27485	2.19126	10.1941
										2.46	1.83247	2.80747	2.26003	2.73068	3.66029	2.65798	4.90195	2.3458	7.91645	2.40222	7.27333	2.19141	10.193
										2.46	1.82938	2.8077	2.25642	2.7309	3.65711	2.65819	4.89933	2.34596	7.91504	2.40239	7.27181	2.19155	10.1918
										2.46	1.82629	2.80794	2.25281	2.73112	3.65393	2.6584	4.89671	2.34613	7.91362	2.40256	7.27029	2.19169	10.1906
										2.46	1.8232	2.80817	2.24921	2.73134	3.65074	2.65861	4.89408	2.34629	7.9122	2.40274	7.26877	2.19184	10.1895
										2.46	1.82011	2.80841	2.2456	2.73156	3.64756	2.65882	4.89146	2.34646	7.91079	2.40291	7.26725	2.19198	10.1883
										2.46	1.81702	2.80864	2.242	2.73179	3.64438	2.65903	4.88884	2.34662	7.90937	2.40308	7.26572	2.19212	10.1871
										2.46	1.81393	2.80888	2.23839	2.73201	3.64119	2.65924	4.88622	2.34678	7.90795	2.40325	7.2642	2.19227	10.186
										2.46	1.81084	2.80911	2.23478	2.73223	3.63801	2.65945	4.8836	2.34695	7.90654	2.40342	7.26268	2.19241	10.1848
										2.46	1.80774	2.80934	2.23118	2.73245	3.63482	2.65966	4.88098	2.34711	7.90512	2.4036	7.26116	2.19255	10.1836
										2.46	1.80465	2.80958	2.22757	2.73267	3.63164	2.65987	4.87836	2.34728	7.9037	2.40377	7.25964	2.1927	10.1824
										2.46	1.80156	2.80981	2.22396	2.7329	3.62846	2.66008	4.87574	2.34744	7.90228	2.40394	7.25812	2.19284	10.1813
										2.46	1.79847	2.81005	2.22036	2.73312	3.62527	2.66029	4.87312	2.3476	7.90087	2.40411	7.2566	2.19298	10.1801
										2.46	1.79538	2.81028	2.21675	2.73334	3.62209	2.6605	4.8705	2.34777	7.89945	2.40428	7.25508	2.19313	10.1789
										2.46	1.79229	2.81052	2.21315	2.73356	3.61891	2.66072	4.86788	2.34793	7.89803	2.40446	7.25356	2.19327	10.1778
										2.46	1.7892	2.81075	2.20954	2.73378	3.61572	2.66093	4.86526	2.3481	7.89662	2.40463	7.25204	2.19341	10.1766
										2.46	1.78611	2.81099	2.20593	2.73401	3.61254	2.66114	4.86264	2.34826	7.8952	2.4048	7.25052	2.19356	10.1754
										2.46	1.78302	2.81122	2.20233	2.73423	3.60935	2.66135	4.86002	2.34842	7.89378	2.40497	7.249	2.1937	10.1743
										2.46	1.77992	2.81146	2.19872	2.73445	3.60617	2.66156	4.8574	2.34859	7.89236	2.40514	7.24748	2.19384	10.1731
										2.46	1.77683	2.81169	2.19511	2.73467	3.60299	2.66177	4.85478	2.34875	7.89095	2.40532	7.24596	2.19398	10.1719
										2.46	1.77374	2.81192	2.19151	2.73489	3.5998	2.66198	4.85216	2.34892	7.88953	2.40549	7.24444	2.19413	10.1708
										2.47	1.77065	2.81216	2.1879	2.73512	3.59662	2.66219	4.84954	2.34908	7.88811	2.40566	7.24292	2.19427	10.1696
										2.47	1.76756	2.81239	2.18429	2.73534	3.59344	2.6624	4.84692	2.34924	7.8867	2.40583	7.24139	2.19441	10.1684
										2.47	1.76447	2.81263	2.18069	2.73556	3.59025	2.66261	4.8443	2.34941	7.88528	2.406	7.23987	2.19456	10.1672
										2.47	1.76138	2.81286	2.17708	2.73578	3.58707	2.66282	4.84168	2.34957	7.88386	2.40618	7.23835	2.1947	10.1661
										2.47	1.75829	2.8131	2.17348	2.736	3.58388	2.66303	4.83906	2.34974	7.88245	2.40635	7.23683	2.19484	10.1649
										2.47	1.7552	2.81333	2.16987	2.73623	3.5807	2.66324	4.83643	2.3499	7.88103	2.40652	7.23531	2.19499	10.1637
										2.47	1.7521	2.81357	2.16626	2.73645	3.57752	2.66345	4.83381	2.35006	7.87961	2.40669	7.23379	2.19513	10.1626
										2.47	1.74901	2.8138	2.16266	2.73667	3.57433	2.66366	4.83119	2.35023	7.87819	2.40686	7.23227	2.19527	10.1614
										2.47	1.74592	2.81404	2.15905	2.73689	3.57115	2.66387	4.82857	2.35039	7.87678	2.40704	7.23075	2.19542	10.1602
										2.47	1.74283	2.81427	2.15544	2.73711	3.56797	2.66408	4.82595	2.35056	7.87536	2.40721	7.22923	2.19556	10.1591
										2.47	1.73974	2.8145	2.15184	2.73734	3.56478	2.66429	4.82333	2.35072	7.87394	2.40738	7.22771	2.1957	10.1579
										2.47	1.73665	2.81474	2.14823	2.73756	3.5616	2.6645	4.82071	2.35088	7.87253	2.40755	7.22619	2.19585	10.1567
										2.47	1.73356	2.81497	2.14463	2.73778	3.55842	2.66471	4.81809	2.35105	7.87111	2.40772	7.22467	2.19599	10.1556
										2.47	1.73047	2.81521	2.14102	2.738	3.55523	2.66492	4.81547	2.35121	7.86969	2.4079	7.22315	2.19613	10.1544
										2.47	1.72738	2.81544	2.13741	2.73822	3.55205	2.66513	4.81285	2.35138	7.86827	2.40807	7.22163	2.19628	10.1532
										2.47	1.72428	2.81568	2.13381	2.73844	3.54886	2.66534	4.81023	2.35154	7.86686	2.40824	7.22011	2.19642	10.152
										2.47	1.72119	2.81591	2.1302	2.73867	3.54568	2.66555	4.80761	2.3517	7.86544	2.40841	7.21859	2.19656	10.1509
										2.47	1.7181	2.81615	2.12659	2.73889	3.5425	2.66576	4.80499	2.35187	7.86402	2.40858	7.21706	2.19671	10.1497
										2.47	1.71501	2.81638	2.12299	2.73911	3.53931	2.66597	4.80237	2.35203	7.86261	2.40876	7.21554	2.19685	10.1486
										2.47	1.71192	2.81662	2.11938	2.73933	3.53613	2.66618	4.79975	2.3522	7.86119	2.40893	7.21402	2.19699	10.1474
										2.47	1.70883	2.81685	2.11577	2.73955	3.53295	2.66639	4.79713	2.35236	7.85977	2.4091	7.2125	2.19714	10.1462
										2.47	1.70574	2.81708	2.11217	2.73978	3.52976	2.6666	4.79451	2.35252	7.85836	2.40927	7.21098	2.19728	10.145
										2.47	1.70265	2.81732	2.10856	2.74	3.52658	2.66681	4.79189	2.35269	7.85694	2.40944	7.20946	2.19742	10.1439
										2.47	1.69956	2.81755	2.10496	2.74022	3.52339	2.66703	4.78927	2.35285	7.85552	2.40961	7.20794	2.19757	10.1427
										2.47	1.69646	2.81779	2.10135	2.74044	3.52021	2.66724	4.78665	2.35302	7.8541	2.40979	7.20642	2.19771	10.1415
										2.47	1.69337	2.81802	2.09774	2.74066	3.51703	2.66745	4.78403	2.35318	7.85269	2.40996	7.2049	2.19785	10.1404
										2.47	1.69028	2.81826	2.09414	2.74089	3.51384	2.66766	4.78141	2.35334	7.85127	2.41013	7.20338	2.19799	10.1392
										2.47	1.68719	2.81849	2.09053	2.74111	3.51066	2.66787	4.77879	2.35351	7.84985	2.4103	7.20186	2.19814	10.138
										2.47	1.6841	2.81873	2.08692	2.74133	3.50748	2.66808	4.77616	2.35367	7.84844	2.41047	7.20034	2.19828	10.1369
										2.47	1.68101	2.81896	2.08332	2.74155	3.50429	2.66829	4.77354	2.35384	7.84702	2.41065	7.19882	2.19842	10.1357
										2.47	1.67792	2.8192	2.07971	2.74177	3.50111	2.6685	4.77092	2.354	7.8456	2.41082	7.1973	2.19857	10.1345
										2.47	1.67483	2.81943	2.07611	2.742	3.49792	2.66871	4.7683	2.35416	7.84418	2.41099	7.19578	2.19871	10.1334
										2.47	1.67174	2.81966	2.0725	2.74222	3.49474	2.66892	4.76568	2.35433	7.84277	2.41116	7.19426	2.19885	10.1322
										2.47	1.66864	2.8199	2.06889	2.74244	3.49156	2.66913	4.76306	2.35449	7.84135	2.41133	7.19273	2.199	10.131
										2.47	1.66555	2.82013	2.06529	2.74266	3.48837	2.66934	4.76044	2.35466	7.83993	2.41151	7.19121	2.19914	10.1298
										2.47	1.66246	2.82037	2.06168	2.74288	3.48519	2.66955	4.75782	2.35482	7.83852	2.41168	7.18969	2.19928	10.1287
										2.47	1.65937	2.8206	2.05807	2.74311	3.48201	2.66976	4.7552	2.35498	7.8371	2.41185	7.18817	2.19943	10.1275
										2.47	1.65628	2.82084	2.05447	2.74333	3.47882	2.66997	4.75258	2.35515	7.83568	2.41202	7.18665	2.19957	10.1263
										2.47	1.65319	2.82107	2.05086	2.74355	3.47564	2.67018	4.74996	2.35531	7.83427	2.41219	7.18513	2.19971	10.1252
										2.47	1.6501	2.82131	2.04725	2.74377	3.47246	2.67039	4.74734	2.35548	7.83285	2.41237	7.18361	2.19986	10.124
										2.47	1.64701	2.82154	2.04365	2.74399	3.46927	2.6706	4.74472	2.35564	7.83143	2.41254	7.18209	2.2	10.1228
										2.47	1.64392	2.82177	2.04004	2.74422	3.46609	2.67081	4.7421	2.3558	7.83001	2.41271	7.18057	2.20014	10.1217
										2.47	1.64082	2.82201	2.03644	2.74444	3.4629	2.67102	4.73948	2.35597	7.8286	2.41288	7.17905	2.20029	10.1205
										2.47	1.63773	2.82224	2.03283	2.74466	3.45972	2.67123	4.73686	2.35613	7.82718	2.41305	7.17753	2.20043	10.1193
										2.47	1.63464	2.82248	2.02922	2.74488	3.45654	2.67144	4.73424	2.3563	7.82576	2.41323	7.17601	2.20057	10.1181
										2.47	1.63155	2.82271	2.02562	2.7451	3.45335	2.67165	4.73162	2.35646	7.82435	2.4134	7.17449	2.20072	10.117
										2.47	1.62846	2.82295	2.02201	2.74532	3.45017	2.67186	4.729	2.35662	7.82293	2.41357	7.17297	2.20086	10.1158
										2.47	1.62537	2.82318	2.0184	2.74555	3.44699	2.67207	4.72638	2.35679	7.82151	2.41374	7.17145	2.201	10.1146
										2.47	1.62228	2.82342	2.0148	2.74577	3.4438	2.67228	4.72376	2.35695	7.82009	2.41391	7.16993	2.20115	10.1135
										2.47	1.61919	2.82365	2.01119	2.74599	3.44062	2.67249	4.72114	2.35712	7.81868	2.41409	7.16841	2.20129	10.1123
										2.47	1.6161	2.82389	2.00758	2.74621	3.43743	2.6727	4.71851	2.35728	7.81726	2.41426	7.16688	2.20143	10.1111
										2.47	1.613	2.82412	2.00398	2.74643	3.43425	2.67291	4.71589	2.35744	7.81584	2.41443	7.16536	2.20158	10.11
										2.47	1.60991	2.82435	2.00037	2.74666	3.43107	2.67312	4.71327	2.35761	7.81443	2.4146	7.16384	2.20172	10.1088
										2.47	1.60682	2.82459	1.99677	2.74688	3.42788	2.67334	4.71065	2.35777	7.81301	2.41477	7.16232	2.20186	10.1076
										2.47	1.60373	2.82482	1.99316	2.7471	3.4247	2.67355	4.70803	2.35794	7.81159	2.41495	7.1608	2.20201	10.1065
										2.47	1.60064	2.82506	1.98955	2.74732	3.42152	2.67376	4.70541	2.3581	7.81018	2.41512	7.15928	2.20215	10.1053
										2.48	1.59755	2.82529	1.98595	2.74754	3.41833	2.67397	4.70279	2.35826	7.80876	2.41529	7.15776	2.20229	10.1041
										2.48	1.59446	2.82553	1.98234	2.74777	3.41515	2.67418	4.70017	2.35843	7.80734	2.41546	7.15624	2.20243	10.103
										2.48	1.59137	2.82576	1.97873	2.74799	3.41196	2.67439	4.69755	2.35859	7.80592	2.41563	7.15472	2.20258	10.1018
										2.48	1.58828	2.826	1.97513	2.74821	3.40878	2.6746	4.69493	2.35876	7.80451	2.41581	7.1532	2.20272	10.1006
										2.48	1.58518	2.82623	1.97152	2.74843	3.4056	2.67481	4.69231	2.35892	7.80309	2.41598	7.15168	2.20286	10.0994
										2.48	1.58209	2.82647	1.96792	2.74865	3.40241	2.67502	4.68969	2.35908	7.80167	2.41615	7.15016	2.20301	10.0983
										2.48	1.579	2.8267	1.96431	2.74888	3.39923	2.67523	4.68707	2.35925	7.80026	2.41632	7.14864	2.20315	10.0971
										2.48	1.57591	2.82693	1.9607	2.7491	3.39605	2.67544	4.68445	2.35941	7.79884	2.41649	7.14712	2.20329	10.0959
										2.48	1.57282	2.82717	1.9571	2.74932	3.39286	2.67565	4.68183	2.35958	7.79742	2.41667	7.1456	2.20344	10.0948
										2.48	1.56973	2.8274	1.95349	2.74954	3.38968	2.67586	4.67921	2.35974	7.796	2.41684	7.14408	2.20358	10.0936
										2.48	1.56664	2.82764	1.94988	2.74976	3.3865	2.67607	4.67659	2.3599	7.79459	2.41701	7.14255	2.20372	10.0924
										2.48	1.56355	2.82787	1.94628	2.74999	3.38331	2.67628	4.67397	2.36007	7.79317	2.41718	7.14103	2.20387	10.0913
										2.48	1.56046	2.82811	1.94267	2.75021	3.38013	2.67649	4.67135	2.36023	7.79175	2.41735	7.13951	2.20401	10.0901
										2.48	1.55736	2.82834	1.93906	2.75043	3.37694	2.6767	4.66873	2.3604	7.79034	2.41753	7.13799	2.20415	10.0889
										2.48	1.55427	2.82858	1.93546	2.75065	3.37376	2.67691	4.66611	2.36056	7.78892	2.4177	7.13647	2.2043	10.0878
										2.48	1.55118	2.82881	1.93185	2.75087	3.37058	2.67712	4.66349	2.36073	7.7875	2.41787	7.13495	2.20444	10.0866
										2.48	1.54809	2.82905	1.92825	2.7511	3.36739	2.67733	4.66087	2.36089	7.78609	2.41804	7.13343	2.20458	10.0854
										2.48	1.545	2.82928	1.92464	2.75132	3.36421	2.67754	4.65824	2.36105	7.78467	2.41821	7.13191	2.20473	10.0843
										2.48	1.54191	2.82951	1.92103	2.75154	3.36103	2.67775	4.65562	2.36122	7.78325	2.41839	7.13039	2.20487	10.0831
										2.48	1.53882	2.82975	1.91743	2.75176	3.35784	2.67796	4.653	2.36138	7.78183	2.41856	7.12887	2.20501	10.0819
										2.48	1.53573	2.82998	1.91382	2.75198	3.35466	2.67817	4.65038	2.36155	7.78042	2.41873	7.12735	2.20516	10.0808
										2.48	1.53264	2.83022	1.91021	2.7522	3.35147	2.67838	4.64776	2.36171	7.779	2.4189	7.12583	2.2053	10.0796
										2.48	1.52954	2.83045	1.90661	2.75243	3.34829	2.67859	4.64514	2.36187	7.77758	2.41907	7.12431	2.20544	10.0784
										2.48	1.52645	2.83069	1.903	2.75265	3.34511	2.6788	4.64252	2.36204	7.77617	2.41925	7.12279	2.20559	10.0772
										2.48	1.52336	2.83092	1.8994	2.75287	3.34192	2.67901	4.6399	2.3622	7.77475	2.41942	7.12127	2.20573	10.0761
										2.48	1.52027	2.83116	1.89579	2.75309	3.33874	2.67922	4.63728	2.36237	7.77333	2.41959	7.11975	2.20587	10.0749
										2.48	1.51718	2.83139	1.89218	2.75331	3.33556	2.67943	4.63466	2.36253	7.77192	2.41976	7.11822	2.20602	10.0737
										2.48	1.51409	2.83162	1.88858	2.75354	3.33237	2.67965	4.63204	2.36269	7.7705	2.41993	7.1167	2.20616	10.0726
										2.48	1.511	2.83186	1.88497	2.75376	3.32919	2.67986	4.62942	2.36286	7.76908	2.42011	7.11518	2.2063	10.0714
										2.48	1.50791	2.83209	1.88136	2.75398	3.326	2.68007	4.6268	2.36302	7.76766	2.42028	7.11366	2.20644	10.0702
										2.48	1.50482	2.83233	1.87776	2.7542	3.32282	2.68028	4.62418	2.36319	7.76625	2.42045	7.11214	2.20659	10.0691
										2.48	1.50172	2.83256	1.87415	2.75442	3.31964	2.68049	4.62156	2.36335	7.76483	2.42062	7.11062	2.20673	10.0679
										2.48	1.49863	2.8328	1.87054	2.75465	3.31645	2.6807	4.61894	2.36351	7.76341	2.42079	7.1091	2.20687	10.0667
										2.48	1.49554	2.83303	1.86694	2.75487	3.31327	2.68091	4.61632	2.36368	7.762	2.42096	7.10758	2.20702	10.0655
										2.48	1.49245	2.83327	1.86333	2.75509	3.31009	2.68112	4.6137	2.36384	7.76058	2.42114	7.10606	2.20716	10.0644
										2.48	1.48936	2.8335	1.85973	2.75531	3.3069	2.68133	4.61108	2.36401	7.75916	2.42131	7.10454	2.2073	10.0632
										2.48	1.48627	2.83374	1.85612	2.75553	3.30372	2.68154	4.60846	2.36417	7.75774	2.42148	7.10302	2.20745	10.062
										2.48	1.48318	2.83397	1.85251	2.75576	3.30053	2.68175	4.60584	2.36433	7.75633	2.42165	7.1015	2.20759	10.0609
										2.48	1.48009	2.8342	1.84891	2.75598	3.29735	2.68196	4.60322	2.3645	7.75491	2.42182	7.09998	2.20773	10.0597
										2.48	1.477	2.83444	1.8453	2.7562	3.29417	2.68217	4.6006	2.36466	7.75349	2.422	7.09846	2.20788	10.0585
										2.48	1.4739	2.83467	1.84169	2.75642	3.29098	2.68238	4.59797	2.36483	7.75208	2.42217	7.09694	2.20802	10.0574
										2.48	1.47081	2.83491	1.83809	2.75664	3.2878	2.68259	4.59535	2.36499	7.75066	2.42234	7.09542	2.20816	10.0562
										2.48	1.46772	2.83514	1.83448	2.75687	3.28462	2.6828	4.59273	2.36515	7.74924	2.42251	7.0939	2.20831	10.055
										2.48	1.46463	2.83538	1.83088	2.75709	3.28143	2.68301	4.59011	2.36532	7.74783	2.42268	7.09237	2.20845	10.0539
										2.48	1.46154	2.83561	1.82727	2.75731	3.27825	2.68322	4.58749	2.36548	7.74641	2.42286	7.09085	2.20859	10.0527
										2.48	1.45845	2.83585	1.82366	2.75753	3.27507	2.68343	4.58487	2.36565	7.74499	2.42303	7.08933	2.20874	10.0515
										2.48	1.45536	2.83608	1.82006	2.75775	3.27188	2.68364	4.58225	2.36581	7.74357	2.4232	7.08781	2.20888	10.0503
										2.48	1.45227	2.83632	1.81645	2.75798	3.2687	2.68385	4.57963	2.36597	7.74216	2.42337	7.08629	2.20902	10.0492
										2.48	1.44918	2.83655	1.81284	2.7582	3.26551	2.68406	4.57701	2.36614	7.74074	2.42354	7.08477	2.20917	10.048
										2.48	1.44608	2.83678	1.80924	2.75842	3.26233	2.68427	4.57439	2.3663	7.73932	2.42372	7.08325	2.20931	10.0468
										2.48	1.44299	2.83702	1.80563	2.75864	3.25915	2.68448	4.57177	2.36647	7.73791	2.42389	7.08173	2.20945	10.0457
										2.48	1.4399	2.83725	1.80202	2.75886	3.25596	2.68469	4.56915	2.36663	7.73649	2.42406	7.08021	2.2096	10.0445
										2.48	1.43681	2.83749	1.79842	2.75908	3.25278	2.6849	4.56653	2.36679	7.73507	2.42423	7.07869	2.20974	10.0433
										2.48	1.43372	2.83772	1.79481	2.75931	3.2496	2.68511	4.56391	2.36696	7.73365	2.4244	7.07717	2.20988	10.0422
										2.48	1.43063	2.83796	1.79121	2.75953	3.24641	2.68532	4.56129	2.36712	7.73224	2.42458	7.07565	2.21003	10.041
										2.49	1.42754	2.83819	1.7876	2.75975	3.24323	2.68553	4.55867	2.36729	7.73082	2.42475	7.07413	2.21017	10.0398
										2.49	1.42445	2.83843	1.78399	2.75997	3.24004	2.68574	4.55605	2.36745	7.7294	2.42492	7.07261	2.21031	10.0387
										2.49	1.42136	2.83866	1.78039	2.76019	3.23686	2.68596	4.55343	2.36761	7.72799	2.42509	7.07109	2.21046	10.0375
										2.49	1.41826	2.8389	1.77678	2.76042	3.23368	2.68617	4.55081	2.36778	7.72657	2.42526	7.06957	2.2106	10.0363
										2.49	1.41517	2.83913	1.77317	2.76064	3.23049	2.68638	4.54819	2.36794	7.72515	2.42544	7.06804	2.21074	10.0352
										2.49	1.41208	2.83936	1.76957	2.76086	3.22731	2.68659	4.54557	2.36811	7.72374	2.42561	7.06652	2.21088	10.034
										2.49	1.40899	2.8396	1.76596	2.76108	3.22413	2.6868	4.54295	2.36827	7.72232	2.42578	7.065	2.21103	10.0328
										2.49	1.4059	2.83983	1.76236	2.7613	3.22094	2.68701	4.54032	2.36843	7.7209	2.42595	7.06348	2.21117	10.0317
										2.49	1.40281	2.84007	1.75875	2.76153	3.21776	2.68722	4.5377	2.3686	7.71948	2.42612	7.06196	2.21131	10.0305
										2.49	1.39972	2.8403	1.75514	2.76175	3.21457	2.68743	4.53508	2.36876	7.71807	2.4263	7.06044	2.21146	10.0293
										2.49	1.39663	2.84054	1.75154	2.76197	3.21139	2.68764	4.53246	2.36893	7.71665	2.42647	7.05892	2.2116	10.0281
										2.49	1.39354	2.84077	1.74793	2.76219	3.20821	2.68785	4.52984	2.36909	7.71523	2.42664	7.0574	2.21174	10.027
										2.49	1.39044	2.84101	1.74432	2.76241	3.20502	2.68806	4.52722	2.36925	7.71382	2.42681	7.05588	2.21189	10.0258
										2.49	1.38735	2.84124	1.74072	2.76264	3.20184	2.68827	4.5246	2.36942	7.7124	2.42698	7.05436	2.21203	10.0246
										2.49	1.38426	2.84147	1.73711	2.76286	3.19866	2.68848	4.52198	2.36958	7.71098	2.42716	7.05284	2.21217	10.0235
										2.49	1.38117	2.84171	1.7335	2.76308	3.19547	2.68869	4.51936	2.36975	7.70956	2.42733	7.05132	2.21232	10.0223
										2.49	1.37808	2.84194	1.7299	2.7633	3.19229	2.6889	4.51674	2.36991	7.70815	2.4275	7.0498	2.21246	10.0211
										2.49	1.37499	2.84218	1.72629	2.76352	3.18911	2.68911	4.51412	2.37007	7.70673	2.42767	7.04828	2.2126	10.02
										2.49	1.3719	2.84241	1.72269	2.76375	3.18592	2.68932	4.5115	2.37024	7.70531	2.42784	7.04676	2.21275	10.0188
										2.49	1.36881	2.84265	1.71908	2.76397	3.18274	2.68953	4.50888	2.3704	7.7039	2.42802	7.04524	2.21289	10.0176
										2.49	1.36572	2.84288	1.71547	2.76419	3.17955	2.68974	4.50626	2.37057	7.70248	2.42819	7.04371	2.21303	10.0165
										2.49	1.36262	2.84312	1.71187	2.76441	3.17637	2.68995	4.50364	2.37073	7.70106	2.42836	7.04219	2.21318	10.0153
										2.49	1.35953	2.84335	1.70826	2.76463	3.17319	2.69016	4.50102	2.37089	7.69965	2.42853	7.04067	2.21332	10.0141
										2.49	1.35644	2.84359	1.70465	2.76486	3.17	2.69037	4.4984	2.37106	7.69823	2.4287	7.03915	2.21346	10.0129
										2.49	1.35335	2.84382	1.70105	2.76508	3.16682	2.69058	4.49578	2.37122	7.69681	2.42888	7.03763	2.21361	10.0118
										2.49	1.35026	2.84405	1.69744	2.7653	3.16364	2.69079	4.49316	2.37139	7.69539	2.42905	7.03611	2.21375	10.0106
										2.49	1.34717	2.84429	1.69384	2.76552	3.16045	2.691	4.49054	2.37155	7.69398	2.42922	7.03459	2.21389	10.0094
										2.49	1.34408	2.84452	1.69023	2.76574	3.15727	2.69121	4.48792	2.37171	7.69256	2.42939	7.03307	2.21404	10.0083
										2.49	1.34099	2.84476	1.68662	2.76596	3.15408	2.69142	4.4853	2.37188	7.69114	2.42956	7.03155	2.21418	10.0071
										2.49	1.3379	2.84499	1.68302	2.76619	3.1509	2.69163	4.48268	2.37204	7.68973	2.42974	7.03003	2.21432	10.0059
										2.49	1.3348	2.84523	1.67941	2.76641	3.14772	2.69184	4.48005	2.37221	7.68831	2.42991	7.02851	2.21447	10.0048
										2.49	1.33171	2.84546	1.6758	2.76663	3.14453	2.69205	4.47743	2.37237	7.68689	2.43008	7.02699	2.21461	10.0036
										2.49	1.32862	2.8457	1.6722	2.76685	3.14135	2.69227	4.47481	2.37253	7.68547	2.43025	7.02547	2.21475	10.0024
										2.49	1.32553	2.84593	1.66859	2.76707	3.13817	2.69248	4.47219	2.3727	7.68406	2.43042	7.02395	2.2149	10.0013
										2.49	1.32244	2.84617	1.66498	2.7673	3.13498	2.69269	4.46957	2.37286	7.68264	2.4306	7.02243	2.21504	10.0001
										2.49	1.31935	2.8464	1.66138	2.76752	3.1318	2.6929	4.46695	2.37303	7.68122	2.43077	7.02091	2.21518	9.99892
										2.49	1.31626	2.84663	1.65777	2.76774	3.12861	2.69311	4.46433	2.37319	7.67981	2.43094	7.01938	2.21532	9.99775
										2.49	1.31317	2.84687	1.65417	2.76796	3.12543	2.69332	4.46171	2.37335	7.67839	2.43111	7.01786	2.21547	9.99658
										2.49	1.31008	2.8471	1.65056	2.76818	3.12225	2.69353	4.45909	2.37352	7.67697	2.43128	7.01634	2.21561	9.99541
										2.49	1.30698	2.84734	1.64695	2.76841	3.11906	2.69374	4.45647	2.37368	7.67556	2.43146	7.01482	2.21575	9.99424
										2.49	1.30389	2.84757	1.64335	2.76863	3.11588	2.69395	4.45385	2.37385	7.67414	2.43163	7.0133	2.2159	9.99307
										2.49	1.3008	2.84781	1.63974	2.76885	3.1127	2.69416	4.45123	2.37401	7.67272	2.4318	7.01178	2.21604	9.9919
										2.49	1.29771	2.84804	1.63613	2.76907	3.10951	2.69437	4.44861	2.37417	7.6713	2.43197	7.01026	2.21618	9.99073
										2.49	1.29462	2.84828	1.63253	2.76929	3.10633	2.69458	4.44599	2.37434	7.66989	2.43214	7.00874	2.21633	9.98957
										2.49	1.29153	2.84851	1.62892	2.76952	3.10315	2.69479	4.44337	2.3745	7.66847	2.43231	7.00722	2.21647	9.9884
										2.49	1.28844	2.84875	1.62531	2.76974	3.09996	2.695	4.44075	2.37467	7.66705	2.43249	7.0057	2.21661	9.98723
										2.49	1.28535	2.84898	1.62171	2.76996	3.09678	2.69521	4.43813	2.37483	7.66564	2.43266	7.00418	2.21676	9.98606
										2.49	1.28226	2.84921	1.6181	2.77018	3.09359	2.69542	4.43551	2.37499	7.66422	2.43283	7.00266	2.2169	9.98489
										2.49	1.27916	2.84945	1.6145	2.7704	3.09041	2.69563	4.43289	2.37516	7.6628	2.433	7.00114	2.21704	9.98372
										2.49	1.27607	2.84968	1.61089	2.77063	3.08723	2.69584	4.43027	2.37532	7.66138	2.43317	6.99962	2.21719	9.98255
										2.49	1.27298	2.84992	1.60728	2.77085	3.08404	2.69605	4.42765	2.37549	7.65997	2.43335	6.9981	2.21733	9.98138
										2.49	1.26989	2.85015	1.60368	2.77107	3.08086	2.69626	4.42503	2.37565	7.65855	2.43352	6.99658	2.21747	9.98021
										2.49	1.2668	2.85039	1.60007	2.77129	3.07768	2.69647	4.42241	2.37581	7.65713	2.43369	6.99506	2.21762	9.97904
										2.49	1.26371	2.85062	1.59646	2.77151	3.07449	2.69668	4.41978	2.37598	7.65572	2.43386	6.99353	2.21776	9.97788
										2.49	1.26062	2.85086	1.59286	2.77174	3.07131	2.69689	4.41716	2.37614	7.6543	2.43403	6.99201	2.2179	9.97671
										2.5	1.25753	2.85109	1.58925	2.77196	3.06812	2.6971	4.41454	2.37631	7.65288	2.43421	6.99049	2.21805	9.97554
										2.5	1.25444	2.85132	1.58565	2.77218	3.06494	2.69731	4.41192	2.37647	7.65147	2.43438	6.98897	2.21819	9.97437
										2.5	1.25134	2.85156	1.58204	2.7724	3.06176	2.69752	4.4093	2.37664	7.65005	2.43455	6.98745	2.21833	9.9732
										2.5	1.24825	2.85179	1.57843	2.77262	3.05857	2.69773	4.40668	2.3768	7.64863	2.43472	6.98593	2.21848	9.97203
										2.5	1.24516	2.85203	1.57483	2.77284	3.05539	2.69794	4.40406	2.37696	7.64721	2.43489	6.98441	2.21862	9.97086
										2.5	1.24207	2.85226	1.57122	2.77307	3.05221	2.69815	4.40144	2.37713	7.6458	2.43507	6.98289	2.21876	9.96969
										2.5	1.23898	2.8525	1.56761	2.77329	3.04902	2.69836	4.39882	2.37729	7.64438	2.43524	6.98137	2.21891	9.96852
										2.5	1.23589	2.85273	1.56401	2.77351	3.04584	2.69858	4.3962	2.37746	7.64296	2.43541	6.97985	2.21905	9.96735
										2.5	1.2328	2.85297	1.5604	2.77373	3.04265	2.69879	4.39358	2.37762	7.64155	2.43558	6.97833	2.21919	9.96619
										2.5	1.22971	2.8532	1.55679	2.77395	3.03947	2.699	4.39096	2.37778	7.64013	2.43575	6.97681	2.21933	9.96502
										2.5	1.22662	2.85344	1.55319	2.77418	3.03629	2.69921	4.38834	2.37795	7.63871	2.43593	6.97529	2.21948	9.96385
										2.5	1.22352	2.85367	1.54958	2.7744	3.0331	2.69942	4.38572	2.37811	7.6373	2.4361	6.97377	2.21962	9.96268
										2.5	1.22043	2.8539	1.54598	2.77462	3.02992	2.69963	4.3831	2.37828	7.63588	2.43627	6.97225	2.21976	9.96151
										2.5	1.21734	2.85414	1.54237	2.77484	3.02674	2.69984	4.38048	2.37844	7.63446	2.43644	6.97073	2.21991	9.96034
										2.5	1.21425	2.85437	1.53876	2.77506	3.02355	2.70005	4.37786	2.3786	7.63304	2.43661	6.9692	2.22005	9.95917
										2.5	1.21116	2.85461	1.53516	2.77529	3.02037	2.70026	4.37524	2.37877	7.63163	2.43679	6.96768	2.22019	9.958
										2.5	1.20807	2.85484	1.53155	2.77551	3.01718	2.70047	4.37262	2.37893	7.63021	2.43696	6.96616	2.22034	9.95683
										2.5	1.20498	2.85508	1.52794	2.77573	3.014	2.70068	4.37	2.3791	7.62879	2.43713	6.96464	2.22048	9.95567
										2.5	1.20189	2.85531	1.52434	2.77595	3.01082	2.70089	4.36738	2.37926	7.62738	2.4373	6.96312	2.22062	9.9545
										2.5	1.1988	2.85555	1.52073	2.77617	3.00763	2.7011	4.36476	2.37942	7.62596	2.43747	6.9616	2.22077	9.95333
										2.5	1.1957	2.85578	1.51713	2.7764	3.00445	2.70131	4.36213	2.37959	7.62454	2.43765	6.96008	2.22091	9.95216
										2.5	1.19261	2.85602	1.51352	2.77662	3.00127	2.70152	4.35951	2.37975	7.62312	2.43782	6.95856	2.22105	9.95099
										2.5	1.18952	2.85625	1.50991	2.77684	2.99808	2.70173	4.35689	2.37992	7.62171	2.43799	6.95704	2.2212	9.94982
										2.5	1.18643	2.85648	1.50631	2.77706	2.9949	2.70194	4.35427	2.38008	7.62029	2.43816	6.95552	2.22134	9.94865
										2.5	1.18334	2.85672	1.5027	2.77728	2.99172	2.70215	4.35165	2.38024	7.61887	2.43833	6.954	2.22148	9.94748
										2.5	1.18025	2.85695	1.49909	2.77751	2.98853	2.70236	4.34903	2.38041	7.61746	2.43851	6.95248	2.22163	9.94631
										2.5	1.17716	2.85719	1.49549	2.77773	2.98535	2.70257	4.34641	2.38057	7.61604	2.43868	6.95096	2.22177	9.94514
										2.5	1.17407	2.85742	1.49188	2.77795	2.98216	2.70278	4.34379	2.38074	7.61462	2.43885	6.94944	2.22191	9.94398
										2.5	1.17098	2.85766	1.48827	2.77817	2.97898	2.70299	4.34117	2.3809	7.61321	2.43902	6.94792	2.22206	9.94281
										2.5	1.16788	2.85789	1.48467	2.77839	2.9758	2.7032	4.33855	2.38106	7.61179	2.43919	6.9464	2.2222	9.94164
										2.5	1.16479	2.85813	1.48106	2.77862	2.97261	2.70341	4.33593	2.38123	7.61037	2.43937	6.94487	2.22234	9.94047
										2.5	1.1617	2.85836	1.47746	2.77884	2.96943	2.70362	4.33331	2.38139	7.60895	2.43954	6.94335	2.22249	9.9393
										2.5	1.15861	2.8586	1.47385	2.77906	2.96625	2.70383	4.33069	2.38156	7.60754	2.43971	6.94183	2.22263	9.93813
										2.5	1.15552	2.85883	1.47024	2.77928	2.96306	2.70404	4.32807	2.38172	7.60612	2.43988	6.94031	2.22277	9.93696
										2.5	1.15243	2.85906	1.46664	2.7795	2.95988	2.70425	4.32545	2.38188	7.6047	2.44005	6.93879	2.22292	9.93579
										2.5	1.14934	2.8593	1.46303	2.77972	2.95669	2.70446	4.32283	2.38205	7.60329	2.44023	6.93727	2.22306	9.93462
										2.5	1.14625	2.85953	1.45942	2.77995	2.95351	2.70468	4.32021	2.38221	7.60187	2.4404	6.93575	2.2232	9.93345
										2.5	1.14316	2.85977	1.45582	2.78017	2.95033	2.70489	4.31759	2.38238	7.60045	2.44057	6.93423	2.22335	9.93229
										2.5	1.14006	2.86	1.45221	2.78039	2.94714	2.7051	4.31497	2.38254	7.59903	2.44074	6.93271	2.22349	9.93112
										2.5	1.13697	2.86024	1.44861	2.78061	2.94396	2.70531	4.31235	2.3827	7.59762	2.44091	6.93119	2.22363	9.92995
										2.5	1.13388	2.86047	1.445	2.78083	2.94078	2.70552	4.30973	2.38287	7.5962	2.44109	6.92967	2.22377	9.92878
										2.5	1.13079	2.86071	1.44139	2.78106	2.93759	2.70573	4.30711	2.38303	7.59478	2.44126	6.92815	2.22392	9.92761
										2.5	1.1277	2.86094	1.43779	2.78128	2.93441	2.70594	4.30449	2.3832	7.59337	2.44143	6.92663	2.22406	9.92644
										2.5	1.12461	2.86117	1.43418	2.7815	2.93122	2.70615	4.30186	2.38336	7.59195	2.4416	6.92511	2.2242	9.92527
										2.5	1.12152	2.86141	1.43057	2.78172	2.92804	2.70636	4.29924	2.38352	7.59053	2.44177	6.92359	2.22435	9.9241
										2.5	1.11843	2.86164	1.42697	2.78194	2.92486	2.70657	4.29662	2.38369	7.58912	2.44195	6.92207	2.22449	9.92293
										2.5	1.11534	2.86188	1.42336	2.78217	2.92167	2.70678	4.294	2.38385	7.5877	2.44212	6.92055	2.22463	9.92176
										2.5	1.11224	2.86211	1.41975	2.78239	2.91849	2.70699	4.29138	2.38402	7.58628	2.44229	6.91902	2.22478	9.9206
										2.5	1.10915	2.86235	1.41615	2.78261	2.91531	2.7072	4.28876	2.38418	7.58486	2.44246	6.9175	2.22492	9.91943
										2.5	1.10606	2.86258	1.41254	2.78283	2.91212	2.70741	4.28614	2.38434	7.58345	2.44263	6.91598	2.22506	9.91826
										2.5	1.10297	2.86282	1.40894	2.78305	2.90894	2.70762	4.28352	2.38451	7.58203	2.44281	6.91446	2.22521	9.91709
										2.5	1.09988	2.86305	1.40533	2.78328	2.90576	2.70783	4.2809	2.38467	7.58061	2.44298	6.91294	2.22535	9.91592
										2.5	1.09679	2.86329	1.40172	2.7835	2.90257	2.70804	4.27828	2.38484	7.5792	2.44315	6.91142	2.22549	9.91475
										2.5	1.0937	2.86352	1.39812	2.78372	2.89939	2.70825	4.27566	2.385	7.57778	2.44332	6.9099	2.22564	9.91358
										2.5	1.09061	2.86375	1.39451	2.78394	2.8962	2.70846	4.27304	2.38516	7.57636	2.44349	6.90838	2.22578	9.91241
										2.5	1.08752	2.86399	1.3909	2.78416	2.89302	2.70867	4.27042	2.38533	7.57494	2.44366	6.90686	2.22592	9.91124
										2.51	1.08442	2.86422	1.3873	2.78439	2.88984	2.70888	4.2678	2.38549	7.57353	2.44384	6.90534	2.22607	9.91008
										2.51	1.08133	2.86446	1.38369	2.78461	2.88665	2.70909	4.26518	2.38566	7.57211	2.44401	6.90382	2.22621	9.90891
										2.51	1.07824	2.86469	1.38009	2.78483	2.88347	2.7093	4.26256	2.38582	7.57069	2.44418	6.9023	2.22635	9.90774
										2.51	1.07515	2.86493	1.37648	2.78505	2.88029	2.70951	4.25994	2.38598	7.56928	2.44435	6.90078	2.2265	9.90657
										2.51	1.07206	2.86516	1.37287	2.78527	2.8771	2.70972	4.25732	2.38615	7.56786	2.44452	6.89926	2.22664	9.9054
										2.51	1.06897	2.8654	1.36927	2.7855	2.87392	2.70993	4.2547	2.38631	7.56644	2.4447	6.89774	2.22678	9.90423
										2.51	1.06588	2.86563	1.36566	2.78572	2.87073	2.71014	4.25208	2.38648	7.56503	2.44487	6.89622	2.22693	9.90306
										2.51	1.06279	2.86587	1.36205	2.78594	2.86755	2.71035	4.24946	2.38664	7.56361	2.44504	6.89469	2.22707	9.90189
										2.51	1.0597	2.8661	1.35845	2.78616	2.86437	2.71056	4.24684	2.3868	7.56219	2.44521	6.89317	2.22721	9.90072
										2.51	1.0566	2.86633	1.35484	2.78638	2.86118	2.71077	4.24422	2.38697	7.56077	2.44538	6.89165	2.22736	9.89955
										2.51	1.05351	2.86657	1.35123	2.7866	2.858	2.71099	4.24159	2.38713	7.55936	2.44556	6.89013	2.2275	9.89839
										2.51	1.05042	2.8668	1.34763	2.78683	2.85482	2.7112	4.23897	2.3873	7.55794	2.44573	6.88861	2.22764	9.89722
										2.51	1.04733	2.86704	1.34402	2.78705	2.85163	2.71141	4.23635	2.38746	7.55652	2.4459	6.88709	2.22778	9.89605
										2.51	1.04424	2.86727	1.34042	2.78727	2.84845	2.71162	4.23373	2.38762	7.55511	2.44607	6.88557	2.22793	9.89488
										2.51	1.04115	2.86751	1.33681	2.78749	2.84526	2.71183	4.23111	2.38779	7.55369	2.44624	6.88405	2.22807	9.89371
										2.51	1.03806	2.86774	1.3332	2.78771	2.84208	2.71204	4.22849	2.38795	7.55227	2.44642	6.88253	2.22821	9.89254
										2.51	1.03497	2.86798	1.3296	2.78794	2.8389	2.71225	4.22587	2.38812	7.55085	2.44659	6.88101	2.22836	9.89137
										2.51	1.03187	2.86821	1.32599	2.78816	2.83571	2.71246	4.22325	2.38828	7.54944	2.44676	6.87949	2.2285	9.8902
										2.51	1.02878	2.86845	1.32238	2.78838	2.83253	2.71267	4.22063	2.38844	7.54802	2.44693	6.87797	2.22864	9.88903
										2.51	1.02569	2.86868	1.31878	2.7886	2.82935	2.71288	4.21801	2.38861	7.5466	2.4471	6.87645	2.22879	9.88786
										2.51	1.0226	2.86891	1.31517	2.78882	2.82616	2.71309	4.21539	2.38877	7.54519	2.44728	6.87493	2.22893	9.8867
										2.51	1.01951	2.86915	1.31156	2.78905	2.82298	2.7133	4.21277	2.38894	7.54377	2.44745	6.87341	2.22907	9.88553
										2.51	1.01642	2.86938	1.30796	2.78927	2.81979	2.71351	4.21015	2.3891	7.54235	2.44762	6.87189	2.22922	9.88436
										2.51	1.01333	2.86962	1.30435	2.78949	2.81661	2.71372	4.20753	2.38926	7.54094	2.44779	6.87036	2.22936	9.88319
										2.51	1.01024	2.86985	1.30075	2.78971	2.81343	2.71393	4.20491	2.38943	7.53952	2.44796	6.86884	2.2295	9.88202
										2.51	1.00715	2.87009	1.29714	2.78993	2.81024	2.71414	4.20229	2.38959	7.5381	2.44814	6.86732	2.22965	9.88085
										2.51	1.00405	2.87032	1.29353	2.79016	2.80706	2.71435	4.19967	2.38976	7.53668	2.44831	6.8658	2.22979	9.87968
										2.51	1.00096	2.87056	1.28993	2.79038	2.80388	2.71456	4.19705	2.38992	7.53527	2.44848	6.86428	2.22993	9.87851
										2.51	0.99787	2.87079	1.28632	2.7906	2.80069	2.71477	4.19443	2.39008	7.53385	2.44865	6.86276	2.23008	9.87734
										2.51	0.99478	2.87102	1.28271	2.79082	2.79751	2.71498	4.19181	2.39025	7.53243	2.44882	6.86124	2.23022	9.87617
										2.51	0.99169	2.87126	1.27911	2.79104	2.79433	2.71519	4.18919	2.39041	7.53102	2.449	6.85972	2.23036	9.87501
										2.51	0.9886	2.87149	1.2755	2.79127	2.79114	2.7154	4.18657	2.39058	7.5296	2.44917	6.8582	2.23051	9.87384
										2.51	0.98551	2.87173	1.2719	2.79149	2.78796	2.71561	4.18394	2.39074	7.52818	2.44934	6.85668	2.23065	9.87267
										2.51	0.98242	2.87196	1.26829	2.79171	2.78477	2.71582	4.18132	2.3909	7.52676	2.44951	6.85516	2.23079	9.8715
										2.51	0.97933	2.8722	1.26468	2.79193	2.78159	2.71603	4.1787	2.39107	7.52535	2.44968	6.85364	2.23094	9.87033
										2.51	0.97623	2.87243	1.26108	2.79215	2.77841	2.71624	4.17608	2.39123	7.52393	2.44986	6.85212	2.23108	9.86916
										2.51	0.97314	2.87267	1.25747	2.79238	2.77522	2.71645	4.17346	2.3914	7.52251	2.45003	6.8506	2.23122	9.86799
										2.51	0.97005	2.8729	1.25386	2.7926	2.77204	2.71666	4.17084	2.39156	7.5211	2.4502	6.84908	2.23137	9.86682
										2.51	0.96696	2.87314	1.25026	2.79282	2.76886	2.71687	4.16822	2.39172	7.51968	2.45037	6.84756	2.23151	9.86565
										2.51	0.96387	2.87337	1.24665	2.79304	2.76567	2.71708	4.1656	2.39189	7.51826	2.45054	6.84603	2.23165	9.86449
										2.51	0.96078	2.8736	1.24304	2.79326	2.76249	2.7173	4.16298	2.39205	7.51685	2.45072	6.84451	2.2318	9.86332
										2.51	0.95769	2.87384	1.23944	2.79348	2.7593	2.71751	4.16036	2.39222	7.51543	2.45089	6.84299	2.23194	9.86215
										2.51	0.9546	2.87407	1.23583	2.79371	2.75612	2.71772	4.15774	2.39238	7.51401	2.45106	6.84147	2.23208	9.86098
										2.51	0.95151	2.87431	1.23223	2.79393	2.75294	2.71793	4.15512	2.39254	7.51259	2.45123	6.83995	2.23222	9.85981
										2.51	0.94841	2.87454	1.22862	2.79415	2.74975	2.71814	4.1525	2.39271	7.51118	2.4514	6.83843	2.23237	9.85864
										2.51	0.94532	2.87478	1.22501	2.79437	2.74657	2.71835	4.14988	2.39287	7.50976	2.45158	6.83691	2.23251	9.85747
										2.51	0.94223	2.87501	1.22141	2.79459	2.74339	2.71856	4.14726	2.39304	7.50834	2.45175	6.83539	2.23265	9.8563
										2.51	0.93914	2.87525	1.2178	2.79482	2.7402	2.71877	4.14464	2.3932	7.50693	2.45192	6.83387	2.2328	9.85513
										2.51	0.93605	2.87548	1.21419	2.79504	2.73702	2.71898	4.14202	2.39337	7.50551	2.45209	6.83235	2.23294	9.85396
										2.51	0.93296	2.87572	1.21059	2.79526	2.73383	2.71919	4.1394	2.39353	7.50409	2.45226	6.83083	2.23308	9.8528
										2.51	0.92987	2.87595	1.20698	2.79548	2.73065	2.7194	4.13678	2.39369	7.50268	2.45244	6.82931	2.23323	9.85163
										2.51	0.92678	2.87618	1.20338	2.7957	2.72747	2.71961	4.13416	2.39386	7.50126	2.45261	6.82779	2.23337	9.85046
										2.51	0.92369	2.87642	1.19977	2.79593	2.72428	2.71982	4.13154	2.39402	7.49984	2.45278	6.82627	2.23351	9.84929
										2.51	0.92059	2.87665	1.19616	2.79615	2.7211	2.72003	4.12892	2.39419	7.49842	2.45295	6.82475	2.23366	9.84812
										2.51	0.9175	2.87689	1.19256	2.79637	2.71792	2.72024	4.1263	2.39435	7.49701	2.45312	6.82323	2.2338	9.84695
										2.52	0.91441	2.87712	1.18895	2.79659	2.71473	2.72045	4.12367	2.39451	7.49559	2.4533	6.82171	2.23394	9.84578
										2.52	0.91132	2.87736	1.18534	2.79681	2.71155	2.72066	4.12105	2.39468	7.49417	2.45347	6.82018	2.23409	9.84461
										2.52	0.90823	2.87759	1.18174	2.79704	2.70837	2.72087	4.11843	2.39484	7.49276	2.45364	6.81866	2.23423	9.84344
										2.52	0.90514	2.87783	1.17813	2.79726	2.70518	2.72108	4.11581	2.39501	7.49134	2.45381	6.81714	2.23437	9.84227
										2.52	0.90205	2.87806	1.17452	2.79748	2.702	2.72129	4.11319	2.39517	7.48992	2.45398	6.81562	2.23452	9.84111
										2.52	0.89896	2.8783	1.17092	2.7977	2.69881	2.7215	4.11057	2.39533	7.4885	2.45416	6.8141	2.23466	9.83994
										2.52	0.89587	2.87853	1.16731	2.79792	2.69563	2.72171	4.10795	2.3955	7.48709	2.45433	6.81258	2.2348	9.83877
										2.52	0.89277	2.87876	1.16371	2.79815	2.69245	2.72192	4.10533	2.39566	7.48567	2.4545	6.81106	2.23495	9.8376
										2.52	0.88968	2.879	1.1601	2.79837	2.68926	2.72213	4.10271	2.39583	7.48425	2.45467	6.80954	2.23509	9.83643
										2.52	0.88659	2.87923	1.15649	2.79859	2.68608	2.72234	4.10009	2.39599	7.48284	2.45484	6.80802	2.23523	9.83526
										2.52	0.8835	2.87947	1.15289	2.79881	2.6829	2.72255	4.09747	2.39615	7.48142	2.45501	6.8065	2.23538	9.83409
										2.52	0.88041	2.8797	1.14928	2.79903	2.67971	2.72276	4.09485	2.39632	7.48	2.45519	6.80498	2.23552	9.83292
										2.52	0.87732	2.87994	1.14567	2.79926	2.67653	2.72297	4.09223	2.39648	7.47859	2.45536	6.80346	2.23566	9.83175
										2.52	0.87423	2.88017	1.14207	2.79948	2.67334	2.72318	4.08961	2.39665	7.47717	2.45553	6.80194	2.23581	9.83058
										2.52	0.87114	2.88041	1.13846	2.7997	2.67016	2.72339	4.08699	2.39681	7.47575	2.4557	6.80042	2.23595	9.82942
										2.52	0.86805	2.88064	1.13486	2.79992	2.66698	2.72361	4.08437	2.39697	7.47433	2.45587	6.7989	2.23609	9.82825
										2.52	0.86495	2.88087	1.13125	2.80014	2.66379	2.72382	4.08175	2.39714	7.47292	2.45605	6.79738	2.23623	9.82708
										2.52	0.86186	2.88111	1.12764	2.80036	2.66061	2.72403	4.07913	2.3973	7.4715	2.45622	6.79585	2.23638	9.82591
										2.52	0.85877	2.88134	1.12404	2.80059	2.65743	2.72424	4.07651	2.39747	7.47008	2.45639	6.79433	2.23652	9.82474
										2.52	0.85568	2.88158	1.12043	2.80081	2.65424	2.72445	4.07389	2.39763	7.46867	2.45656	6.79281	2.23666	9.82357
										2.52	0.85259	2.88181	1.11682	2.80103	2.65106	2.72466	4.07127	2.39779	7.46725	2.45673	6.79129	2.23681	9.8224
										2.52	0.8495	2.88205	1.11322	2.80125	2.64787	2.72487	4.06865	2.39796	7.46583	2.45691	6.78977	2.23695	9.82123
										2.52	0.84641	2.88228	1.10961	2.80147	2.64469	2.72508	4.06603	2.39812	7.46441	2.45708	6.78825	2.23709	9.82006
										2.52	0.84332	2.88252	1.106	2.8017	2.64151	2.72529	4.0634	2.39829	7.463	2.45725	6.78673	2.23724	9.8189
										2.52	0.84023	2.88275	1.1024	2.80192	2.63832	2.7255	4.06078	2.39845	7.46158	2.45742	6.78521	2.23738	9.81773
										2.52	0.83713	2.88299	1.09879	2.80214	2.63514	2.72571	4.05816	2.39861	7.46016	2.45759	6.78369	2.23752	9.81656
										2.52	0.83404	2.88322	1.09519	2.80236	2.63196	2.72592	4.05554	2.39878	7.45875	2.45777	6.78217	2.23767	9.81539
										2.52	0.83095	2.88345	1.09158	2.80258	2.62877	2.72613	4.05292	2.39894	7.45733	2.45794	6.78065	2.23781	9.81422
										2.52	0.82786	2.88369	1.08797	2.80281	2.62559	2.72634	4.0503	2.39911	7.45591	2.45811	6.77913	2.23795	9.81305
										2.52	0.82477	2.88392	1.08437	2.80303	2.62241	2.72655	4.04768	2.39927	7.4545	2.45828	6.77761	2.2381	9.81188
										2.52	0.82168	2.88416	1.08076	2.80325	2.61922	2.72676	4.04506	2.39943	7.45308	2.45845	6.77609	2.23824	9.81071
										2.52	0.81859	2.88439	1.07715	2.80347	2.61604	2.72697	4.04244	2.3996	7.45166	2.45863	6.77457	2.23838	9.80954
										2.52	0.8155	2.88463	1.07355	2.80369	2.61285	2.72718	4.03982	2.39976	7.45024	2.4588	6.77305	2.23853	9.80837
										2.52	0.81241	2.88486	1.06994	2.80392	2.60967	2.72739	4.0372	2.39993	7.44883	2.45897	6.77152	2.23867	9.80721
										2.52	0.80931	2.8851	1.06634	2.80414	2.60649	2.7276	4.03458	2.40009	7.44741	2.45914	6.77	2.23881	9.80604
										2.52	0.80622	2.88533	1.06273	2.80436	2.6033	2.72781	4.03196	2.40025	7.44599	2.45931	6.76848	2.23896	9.80487
										2.52	0.80313	2.88557	1.05912	2.80458	2.60012	2.72802	4.02934	2.40042	7.44458	2.45949	6.76696	2.2391	9.8037
										2.52	0.80004	2.8858	1.05552	2.8048	2.59694	2.72823	4.02672	2.40058	7.44316	2.45966	6.76544	2.23924	9.80253
										2.52	0.79695	2.88603	1.05191	2.80503	2.59375	2.72844	4.0241	2.40075	7.44174	2.45983	6.76392	2.23939	9.80136
										2.52	0.79386	2.88627	1.0483	2.80525	2.59057	2.72865	4.02148	2.40091	7.44032	2.46	6.7624	2.23953	9.80019
										2.52	0.79077	2.8865	1.0447	2.80547	2.58738	2.72886	4.01886	2.40107	7.43891	2.46017	6.76088	2.23967	9.79902
										2.52	0.78768	2.88674	1.04109	2.80569	2.5842	2.72907	4.01624	2.40124	7.43749	2.46035	6.75936	2.23982	9.79785
										2.52	0.78459	2.88697	1.03748	2.80591	2.58102	2.72928	4.01362	2.4014	7.43607	2.46052	6.75784	2.23996	9.79668
										2.52	0.78149	2.88721	1.03388	2.80614	2.57783	2.72949	4.011	2.40157	7.43466	2.46069	6.75632	2.2401	9.79552
										2.52	0.7784	2.88744	1.03027	2.80636	2.57465	2.7297	4.00838	2.40173	7.43324	2.46086	6.7548	2.24025	9.79435
										2.52	0.77531	2.88768	1.02667	2.80658	2.57147	2.72992	4.00575	2.40189	7.43182	2.46103	6.75328	2.24039	9.79318
										2.52	0.77222	2.88791	1.02306	2.8068	2.56828	2.73013	4.00313	2.40206	7.43041	2.46121	6.75176	2.24053	9.79201
										2.52	0.76913	2.88815	1.01945	2.80702	2.5651	2.73034	4.00051	2.40222	7.42899	2.46138	6.75024	2.24067	9.79084
										2.52	0.76604	2.88838	1.01585	2.80724	2.56191	2.73055	3.99789	2.40239	7.42757	2.46155	6.74872	2.24082	9.78967
										2.52	0.76295	2.88861	1.01224	2.80747	2.55873	2.73076	3.99527	2.40255	7.42615	2.46172	6.74719	2.24096	9.7885
										2.52	0.75986	2.88885	1.00863	2.80769	2.55555	2.73097	3.99265	2.40271	7.42474	2.46189	6.74567	2.2411	9.78733
										2.52	0.75677	2.88908	1.00503	2.80791	2.55236	2.73118	3.99003	2.40288	7.42332	2.46207	6.74415	2.24125	9.78616
										2.52	0.75367	2.88932	1.00142	2.80813	2.54918	2.73139	3.98741	2.40304	7.4219	2.46224	6.74263	2.24139	9.78499
										2.52	0.75058	2.88955	0.99781	2.80835	2.546	2.7316	3.98479	2.40321	7.42049	2.46241	6.74111	2.24153	9.78383
										2.52	0.74749	2.88979	0.99421	2.80858	2.54281	2.73181	3.98217	2.40337	7.41907	2.46258	6.73959	2.24168	9.78266
										2.52	0.7444	2.89002	0.9906	2.8088	2.53963	2.73202	3.97955	2.40353	7.41765	2.46275	6.73807	2.24182	9.78149
										2.53	0.74131	2.89026	0.987	2.80902	2.53644	2.73223	3.97693	2.4037	7.41623	2.46293	6.73655	2.24196	9.78032
										2.53	0.73822	2.89049	0.98339	2.80924	2.53326	2.73244	3.97431	2.40386	7.41482	2.4631	6.73503	2.24211	9.77915
										2.53	0.73513	2.89073	0.97978	2.80946	2.53008	2.73265	3.97169	2.40403	7.4134	2.46327	6.73351	2.24225	9.77798
										2.53	0.73204	2.89096	0.97618	2.80969	2.52689	2.73286	3.96907	2.40419	7.41198	2.46344	6.73199	2.24239	9.77681
										2.53	0.72895	2.89119	0.97257	2.80991	2.52371	2.73307	3.96645	2.40435	7.41057	2.46361	6.73047	2.24254	9.77564
										2.53	0.72585	2.89143	0.96896	2.81013	2.52053	2.73328	3.96383	2.40452	7.40915	2.46379	6.72895	2.24268	9.77447
										2.53	0.72276	2.89166	0.96536	2.81035	2.51734	2.73349	3.96121	2.40468	7.40773	2.46396	6.72743	2.24282	9.77331
										2.53	0.71967	2.8919	0.96175	2.81057	2.51416	2.7337	3.95859	2.40485	7.40632	2.46413	6.72591	2.24297	9.77214
										2.53	0.71658	2.89213	0.95815	2.8108	2.51098	2.73391	3.95597	2.40501	7.4049	2.4643	6.72439	2.24311	9.77097
										2.53	0.71349	2.89237	0.95454	2.81102	2.50779	2.73412	3.95335	2.40517	7.40348	2.46447	6.72287	2.24325	9.7698
										2.53	0.7104	2.8926	0.95093	2.81124	2.50461	2.73433	3.95073	2.40534	7.40206	2.46465	6.72134	2.2434	9.76863
										2.53	0.70731	2.89284	0.94733	2.81146	2.50142	2.73454	3.94811	2.4055	7.40065	2.46482	6.71982	2.24354	9.76746
										2.53	0.70422	2.89307	0.94372	2.81168	2.49824	2.73475	3.94548	2.40567	7.39923	2.46499	6.7183	2.24368	9.76629
										2.53	0.70113	2.8933	0.94011	2.81191	2.49506	2.73496	3.94286	2.40583	7.39781	2.46516	6.71678	2.24383	9.76512
										2.53	0.69803	2.89354	0.93651	2.81213	2.49187	2.73517	3.94024	2.40599	7.3964	2.46533	6.71526	2.24397	9.76395
										2.53	0.69494	2.89377	0.9329	2.81235	2.48869	2.73538	3.93762	2.40616	7.39498	2.46551	6.71374	2.24411	9.76278
										2.53	0.69185	2.89401	0.92929	2.81257	2.48551	2.73559	3.935	2.40632	7.39356	2.46568	6.71222	2.24426	9.76162
										2.53	0.68876	2.89424	0.92569	2.81279	2.48232	2.7358	3.93238	2.40649	7.39214	2.46585	6.7107	2.2444	9.76045
										2.53	0.68567	2.89448	0.92208	2.81302	2.47914	2.73601	3.92976	2.40665	7.39073	2.46602	6.70918	2.24454	9.75928
										2.53	0.68258	2.89471	0.91848	2.81324	2.47595	2.73623	3.92714	2.40681	7.38931	2.46619	6.70766	2.24468	9.75811
										2.53	0.67949	2.89495	0.91487	2.81346	2.47277	2.73644	3.92452	2.40698	7.38789	2.46636	6.70614	2.24483	9.75694
										2.53	0.6764	2.89518	0.91126	2.81368	2.46959	2.73665	3.9219	2.40714	7.38648	2.46654	6.70462	2.24497	9.75577
										2.53	0.67331	2.89542	0.90766	2.8139	2.4664	2.73686	3.91928	2.40731	7.38506	2.46671	6.7031	2.24511	9.7546
										2.53	0.67021	2.89565	0.90405	2.81412	2.46322	2.73707	3.91666	2.40747	7.38364	2.46688	6.70158	2.24526	9.75343
										2.53	0.66712	2.89588	0.90044	2.81435	2.46004	2.73728	3.91404	2.40763	7.38223	2.46705	6.70006	2.2454	9.75226
										2.53	0.66403	2.89612	0.89684	2.81457	2.45685	2.73749	3.91142	2.4078	7.38081	2.46722	6.69854	2.24554	9.75109
										2.53	0.66094	2.89635	0.89323	2.81479	2.45367	2.7377	3.9088	2.40796	7.37939	2.4674	6.69701	2.24569	9.74993
										2.53	0.65785	2.89659	0.88963	2.81501	2.45048	2.73791	3.90618	2.40813	7.37797	2.46757	6.69549	2.24583	9.74876
										2.53	0.65476	2.89682	0.88602	2.81523	2.4473	2.73812	3.90356	2.40829	7.37656	2.46774	6.69397	2.24597	9.74759
										2.53	0.65167	2.89706	0.88241	2.81546	2.44412	2.73833	3.90094	2.40845	7.37514	2.46791	6.69245	2.24612	9.74642
										2.53	0.64858	2.89729	0.87881	2.81568	2.44093	2.73854	3.89832	2.40862	7.37372	2.46808	6.69093	2.24626	9.74525
										2.53	0.64549	2.89753	0.8752	2.8159	2.43775	2.73875	3.8957	2.40878	7.37231	2.46826	6.68941	2.2464	9.74408
										2.53	0.64239	2.89776	0.87159	2.81612	2.43457	2.73896	3.89308	2.40895	7.37089	2.46843	6.68789	2.24655	9.74291
										2.53	0.6393	2.898	0.86799	2.81634	2.43138	2.73917	3.89046	2.40911	7.36947	2.4686	6.68637	2.24669	9.74174
										2.53	0.63621	2.89823	0.86438	2.81657	2.4282	2.73938	3.88784	2.40928	7.36806	2.46877	6.68485	2.24683	9.74057
										2.53	0.63312	2.89846	0.86077	2.81679	2.42502	2.73959	3.88521	2.40944	7.36664	2.46894	6.68333	2.24698	9.7394
										2.53	0.63003	2.8987	0.85717	2.81701	2.42183	2.7398	3.88259	2.4096	7.36522	2.46912	6.68181	2.24712	9.73824
										2.53	0.62694	2.89893	0.85356	2.81723	2.41865	2.74001	3.87997	2.40977	7.3638	2.46929	6.68029	2.24726	9.73707
										2.53	0.62385	2.89917	0.84996	2.81745	2.41546	2.74022	3.87735	2.40993	7.36239	2.46946	6.67877	2.24741	9.7359
										2.53	0.62076	2.8994	0.84635	2.81768	2.41228	2.74043	3.87473	2.4101	7.36097	2.46963	6.67725	2.24755	9.73473
										2.53	0.61767	2.89964	0.84274	2.8179	2.4091	2.74064	3.87211	2.41026	7.35955	2.4698	6.67573	2.24769	9.73356
										2.53	0.61457	2.89987	0.83914	2.81812	2.40591	2.74085	3.86949	2.41042	7.35814	2.46998	6.67421	2.24784	9.73239
										2.53	0.61148	2.90011	0.83553	2.81834	2.40273	2.74106	3.86687	2.41059	7.35672	2.47015	6.67268	2.24798	9.73122
										2.53	0.60839	2.90034	0.83192	2.81856	2.39955	2.74127	3.86425	2.41075	7.3553	2.47032	6.67116	2.24812	9.73005
										2.53	0.6053	2.90058	0.82832	2.81879	2.39636	2.74148	3.86163	2.41092	7.35388	2.47049	6.66964	2.24827	9.72888
										2.53	0.60221	2.90081	0.82471	2.81901	2.39318	2.74169	3.85901	2.41108	7.35247	2.47066	6.66812	2.24841	9.72772
										2.53	0.59912	2.90104	0.82111	2.81923	2.38999	2.7419	3.85639	2.41124	7.35105	2.47084	6.6666	2.24855	9.72655
										2.53	0.59603	2.90128	0.8175	2.81945	2.38681	2.74211	3.85377	2.41141	7.34963	2.47101	6.66508	2.2487	9.72538
										2.53	0.59294	2.90151	0.81389	2.81967	2.38363	2.74232	3.85115	2.41157	7.34822	2.47118	6.66356	2.24884	9.72421
										2.53	0.58985	2.90175	0.81029	2.8199	2.38044	2.74254	3.84853	2.41174	7.3468	2.47135	6.66204	2.24898	9.72304
										2.53	0.58675	2.90198	0.80668	2.82012	2.37726	2.74275	3.84591	2.4119	7.34538	2.47152	6.66052	2.24912	9.72187
										2.53	0.58366	2.90222	0.80307	2.82034	2.37408	2.74296	3.84329	2.41206	7.34397	2.4717	6.659	2.24927	9.7207
										2.53	0.58057	2.90245	0.79947	2.82056	2.37089	2.74317	3.84067	2.41223	7.34255	2.47187	6.65748	2.24941	9.71953
										2.53	0.57748	2.90269	0.79586	2.82078	2.36771	2.74338	3.83805	2.41239	7.34113	2.47204	6.65596	2.24955	9.71836
										2.53	0.57439	2.90292	0.79225	2.82101	2.36452	2.74359	3.83543	2.41256	7.33971	2.47221	6.65444	2.2497	9.71719
										2.54	0.5713	2.90315	0.78865	2.82123	2.36134	2.7438	3.83281	2.41272	7.3383	2.47238	6.65292	2.24984	9.71603
										2.54	0.56821	2.90339	0.78504	2.82145	2.35816	2.74401	3.83019	2.41288	7.33688	2.47256	6.6514	2.24998	9.71486
										2.54	0.56512	2.90362	0.78144	2.82167	2.35497	2.74422	3.82756	2.41305	7.33546	2.47273	6.64988	2.25013	9.71369
										2.54	0.56203	2.90386	0.77783	2.82189	2.35179	2.74443	3.82494	2.41321	7.33405	2.4729	6.64836	2.25027	9.71252
										2.54	0.55893	2.90409	0.77422	2.82211	2.34861	2.74464	3.82232	2.41338	7.33263	2.47307	6.64683	2.25041	9.71135
										2.54	0.55584	2.90433	0.77062	2.82234	2.34542	2.74485	3.8197	2.41354	7.33121	2.47324	6.64531	2.25056	9.71018
										2.54	0.55275	2.90456	0.76701	2.82256	2.34224	2.74506	3.81708	2.4137	7.32979	2.47342	6.64379	2.2507	9.70901
										2.54	0.54966	2.9048	0.7634	2.82278	2.33906	2.74527	3.81446	2.41387	7.32838	2.47359	6.64227	2.25084	9.70784
										2.54	0.54657	2.90503	0.7598	2.823	2.33587	2.74548	3.81184	2.41403	7.32696	2.47376	6.64075	2.25099	9.70667
										2.54	0.54348	2.90527	0.75619	2.82322	2.33269	2.74569	3.80922	2.4142	7.32554	2.47393	6.63923	2.25113	9.7055
										2.54	0.54039	2.9055	0.75259	2.82345	2.3295	2.7459	3.8066	2.41436	7.32413	2.4741	6.63771	2.25127	9.70434
										2.54	0.5373	2.90573	0.74898	2.82367	2.32632	2.74611	3.80398	2.41452	7.32271	2.47428	6.63619	2.25142	9.70317
										2.54	0.53421	2.90597	0.74537	2.82389	2.32314	2.74632	3.80136	2.41469	7.32129	2.47445	6.63467	2.25156	9.702
										2.54	0.53111	2.9062	0.74177	2.82411	2.31995	2.74653	3.79874	2.41485	7.31988	2.47462	6.63315	2.2517	9.70083
										2.54	0.52802	2.90644	0.73816	2.82433	2.31677	2.74674	3.79612	2.41502	7.31846	2.47479	6.63163	2.25185	9.69966
										2.54	0.52493	2.90667	0.73455	2.82456	2.31359	2.74695	3.7935	2.41518	7.31704	2.47496	6.63011	2.25199	9.69849
										2.54	0.52184	2.90691	0.73095	2.82478	2.3104	2.74716	3.79088	2.41534	7.31562	2.47514	6.62859	2.25213	9.69732
										2.54	0.51875	2.90714	0.72734	2.825	2.30722	2.74737	3.78826	2.41551	7.31421	2.47531	6.62707	2.25228	9.69615
										2.54	0.51566	2.90738	0.72373	2.82522	2.30403	2.74758	3.78564	2.41567	7.31279	2.47548	6.62555	2.25242	9.69498
										2.54	0.51257	2.90761	0.72013	2.82544	2.30085	2.74779	3.78302	2.41584	7.31137	2.47565	6.62403	2.25256	9.69381
										2.54	0.50948	2.90785	0.71652	2.82567	2.29767	2.748	3.7804	2.416	7.30996	2.47582	6.6225	2.25271	9.69265
										2.54	0.50639	2.90808	0.71292	2.82589	2.29448	2.74821	3.77778	2.41616	7.30854	2.476	6.62098	2.25285	9.69148
										2.54	0.50329	2.90831	0.70931	2.82611	2.2913	2.74842	3.77516	2.41633	7.30712	2.47617	6.61946	2.25299	9.69031
										2.54	0.5002	2.90855	0.7057	2.82633	2.28812	2.74864	3.77254	2.41649	7.3057	2.47634	6.61794	2.25313	9.68914
										2.54	0.49711	2.90878	0.7021	2.82655	2.28493	2.74885	3.76992	2.41666	7.30429	2.47651	6.61642	2.25328	9.68797
										2.54	0.49402	2.90902	0.69849	2.82678	2.28175	2.74906	3.76729	2.41682	7.30287	2.47668	6.6149	2.25342	9.6868
										2.54	0.49093	2.90925	0.69488	2.827	2.27856	2.74927	3.76467	2.41698	7.30145	2.47685	6.61338	2.25356	9.68563
										2.54	0.48784	2.90949	0.69128	2.82722	2.27538	2.74948	3.76205	2.41715	7.30004	2.47703	6.61186	2.25371	9.68446
										2.54	0.48475	2.90972	0.68767	2.82744	2.2722	2.74969	3.75943	2.41731	7.29862	2.4772	6.61034	2.25385	9.68329
										2.54	0.48166	2.90996	0.68406	2.82766	2.26901	2.7499	3.75681	2.41748	7.2972	2.47737	6.60882	2.25399	9.68213
										2.54	0.47857	2.91019	0.68046	2.82789	2.26583	2.75011	3.75419	2.41764	7.29579	2.47754	6.6073	2.25414	9.68096
										2.54	0.47547	2.91043	0.67685	2.82811	2.26265	2.75032	3.75157	2.4178	7.29437	2.47771	6.60578	2.25428	9.67979
										2.54	0.47238	2.91066	0.67325	2.82833	2.25946	2.75053	3.74895	2.41797	7.29295	2.47789	6.60426	2.25442	9.67862
										2.54	0.46929	2.91089	0.66964	2.82855	2.25628	2.75074	3.74633	2.41813	7.29153	2.47806	6.60274	2.25457	9.67745
										2.54	0.4662	2.91113	0.66603	2.82877	2.25309	2.75095	3.74371	2.4183	7.29012	2.47823	6.60122	2.25471	9.67628
										2.54	0.46311	2.91136	0.66243	2.82899	2.24991	2.75116	3.74109	2.41846	7.2887	2.4784	6.5997	2.25485	9.67511
										2.54	0.46002	2.9116	0.65882	2.82922	2.24673	2.75137	3.73847	2.41862	7.28728	2.47857	6.59817	2.255	9.67394
										2.54	0.45693	2.91183	0.65521	2.82944	2.24354	2.75158	3.73585	2.41879	7.28587	2.47875	6.59665	2.25514	9.67277
										2.54	0.45384	2.91207	0.65161	2.82966	2.24036	2.75179	3.73323	2.41895	7.28445	2.47892	6.59513	2.25528	9.6716
										2.54	0.45075	2.9123	0.648	2.82988	2.23718	2.752	3.73061	2.41912	7.28303	2.47909	6.59361	2.25543	9.67044
										2.54	0.44765	2.91254	0.6444	2.8301	2.23399	2.75221	3.72799	2.41928	7.28161	2.47926	6.59209	2.25557	9.66927
										2.54	0.44456	2.91277	0.64079	2.83033	2.23081	2.75242	3.72537	2.41944	7.2802	2.47943	6.59057	2.25571	9.6681
										2.54	0.44147	2.913	0.63718	2.83055	2.22763	2.75263	3.72275	2.41961	7.27878	2.47961	6.58905	2.25586	9.66693
										2.54	0.43838	2.91324	0.63358	2.83077	2.22444	2.75284	3.72013	2.41977	7.27736	2.47978	6.58753	2.256	9.66576
										2.54	0.43529	2.91347	0.62997	2.83099	2.22126	2.75305	3.71751	2.41994	7.27595	2.47995	6.58601	2.25614	9.66459
										2.54	0.4322	2.91371	0.62636	2.83121	2.21807	2.75326	3.71489	2.4201	7.27453	2.48012	6.58449	2.25629	9.66342
										2.54	0.42911	2.91394	0.62276	2.83144	2.21489	2.75347	3.71227	2.42026	7.27311	2.48029	6.58297	2.25643	9.66225
										2.54	0.42602	2.91418	0.61915	2.83166	2.21171	2.75368	3.70965	2.42043	7.2717	2.48047	6.58145	2.25657	9.66108

## Sheet: Figure 3d
Light intensity lnk (μmol g-1 s-1) 1000/T (K-1)	200 mW cm-2	400 mW cm-2	600 mW cm-2	800 mW cm-2	1000 mW cm-2				FitLinear of B		FitLinear of C		FitLinear of D		FitLinear of E		FitLinear of F
2.75368					--			2.51162	4.18916	2.42043	5.25008	2.30867	5.63384	2.15913	5.77812	2.09139	5.76821
2.71628	2.064				--			2.51182	4.18715	2.42062	5.2486	2.30884	5.63284	2.15928	5.77751	2.09153	5.76782
2.67989	--				--			2.51203	4.18515	2.42081	5.24711	2.30901	5.63184	2.15943	5.7769	2.09167	5.76742
2.64445	3.09879				--			2.51223	4.18314	2.421	5.24563	2.30918	5.63084	2.15958	5.77629	2.09181	5.76703
2.60994	--	3.66328			--			2.51244	4.18114	2.42119	5.24414	2.30936	5.62984	2.15973	5.77568	2.09195	5.76663
2.57632	3.51565	--			--			2.51264	4.17914	2.42138	5.24266	2.30953	5.62884	2.15988	5.77507	2.09209	5.76624
2.54356	--	4.39879			--			2.51285	4.17713	2.42157	5.24118	2.3097	5.62784	2.16003	5.77446	2.09223	5.76584
2.51162	4.14344	--			--			2.51305	4.17513	2.42176	5.23969	2.30987	5.62684	2.16018	5.77385	2.09237	5.76545
2.48047		4.87898	4.56592		--			2.51326	4.17312	2.42195	5.23821	2.31004	5.62585	2.16033	5.77324	2.09252	5.76505
2.45008		--	--		--			2.51346	4.17112	2.42214	5.23672	2.31022	5.62485	2.16047	5.77263	2.09266	5.76466
2.42043		5.14344	5.05735		--			2.51366	4.16911	2.42233	5.23524	2.31039	5.62385	2.16062	5.77201	2.0928	5.76426
2.39149			--		--			2.51387	4.16711	2.42252	5.23375	2.31056	5.62285	2.16077	5.7714	2.09294	5.76387
2.36323			5.38867		--			2.51407	4.16511	2.4227	5.23227	2.31073	5.62185	2.16092	5.77079	2.09308	5.76347
2.33563			--		--			2.51428	4.1631	2.42289	5.23079	2.3109	5.62085	2.16107	5.77018	2.09322	5.76308
2.30867			5.55949	5.12448	--			2.51448	4.1611	2.42308	5.2293	2.31108	5.61985	2.16122	5.76957	2.09336	5.76268
2.28232				--	--			2.51469	4.15909	2.42327	5.22782	2.31125	5.61885	2.16137	5.76896	2.0935	5.76229
2.25657				5.43485	--			2.51489	4.15709	2.42346	5.22633	2.31142	5.61785	2.16152	5.76835	2.09364	5.76189
2.2314				--	5.37423			2.5151	4.15508	2.42365	5.22485	2.31159	5.61686	2.16167	5.76774	2.09378	5.7615
2.20677				5.60924	--			2.5153	4.15308	2.42384	5.22337	2.31176	5.61586	2.16182	5.76713	2.09392	5.7611
2.18269				--	5.51626			2.51551	4.15108	2.42403	5.22188	2.31194	5.61486	2.16197	5.76652	2.09406	5.76071
2.15913				5.74182	--			2.51571	4.14907	2.42422	5.2204	2.31211	5.61386	2.16212	5.76591	2.0942	5.76031
2.13607					5.62939			2.51592	4.14707	2.42441	5.21891	2.31228	5.61286	2.16227	5.7653	2.09434	5.75992
2.11349					--			2.51612	4.14506	2.4246	5.21743	2.31245	5.61186	2.16242	5.76469	2.09448	5.75952
2.09139					5.77513			2.51633	4.14306	2.42479	5.21594	2.31262	5.61086	2.16257	5.76408	2.09462	5.75913
2.06975					--			2.51653	4.14106	2.42498	5.21446	2.3128	5.60986	2.16272	5.76346	2.09476	5.75873
								2.51674	4.13905	2.42517	5.21298	2.31297	5.60886	2.16287	5.76285	2.0949	5.75834
								2.51694	4.13705	2.42536	5.21149	2.31314	5.60787	2.16302	5.76224	2.09504	5.75794
								2.51715	4.13504	2.42555	5.21001	2.31331	5.60687	2.16317	5.76163	2.09518	5.75755
								2.51735	4.13304	2.42574	5.20852	2.31348	5.60587	2.16332	5.76102	2.09532	5.75715
								2.51756	4.13103	2.42593	5.20704	2.31366	5.60487	2.16347	5.76041	2.09546	5.75676
								2.51776	4.12903	2.42612	5.20555	2.31383	5.60387	2.16362	5.7598	2.0956	5.75636
								2.51797	4.12703	2.42631	5.20407	2.314	5.60287	2.16377	5.75919	2.09574	5.75597
								2.51817	4.12502	2.4265	5.20259	2.31417	5.60187	2.16392	5.75858	2.09588	5.75557
								2.51838	4.12302	2.42669	5.2011	2.31434	5.60087	2.16407	5.75797	2.09602	5.75518
								2.51858	4.12101	2.42688	5.19962	2.31452	5.59987	2.16422	5.75736	2.09616	5.75478
								2.51879	4.11901	2.42707	5.19813	2.31469	5.59888	2.16437	5.75675	2.0963	5.75439
								2.51899	4.117	2.42726	5.19665	2.31486	5.59788	2.16452	5.75614	2.09644	5.75399
								2.5192	4.115	2.42745	5.19516	2.31503	5.59688	2.16467	5.75553	2.09658	5.7536
								2.5194	4.113	2.42764	5.19368	2.3152	5.59588	2.16482	5.75491	2.09672	5.7532
								2.51961	4.11099	2.42783	5.1922	2.31538	5.59488	2.16497	5.7543	2.09686	5.75281
								2.51981	4.10899	2.42802	5.19071	2.31555	5.59388	2.16512	5.75369	2.097	5.75241
								2.52002	4.10698	2.42821	5.18923	2.31572	5.59288	2.16527	5.75308	2.09714	5.75202
								2.52022	4.10498	2.4284	5.18774	2.31589	5.59188	2.16541	5.75247	2.09728	5.75162
								2.52043	4.10298	2.42859	5.18626	2.31606	5.59088	2.16556	5.75186	2.09742	5.75123
								2.52063	4.10097	2.42878	5.18478	2.31624	5.58989	2.16571	5.75125	2.09756	5.75083
								2.52084	4.09897	2.42897	5.18329	2.31641	5.58889	2.16586	5.75064	2.0977	5.75044
								2.52104	4.09696	2.42915	5.18181	2.31658	5.58789	2.16601	5.75003	2.09784	5.75004
								2.52125	4.09496	2.42934	5.18032	2.31675	5.58689	2.16616	5.74942	2.09798	5.74965
								2.52145	4.09295	2.42953	5.17884	2.31692	5.58589	2.16631	5.74881	2.09812	5.74925
								2.52165	4.09095	2.42972	5.17735	2.3171	5.58489	2.16646	5.7482	2.09826	5.74886
								2.52186	4.08895	2.42991	5.17587	2.31727	5.58389	2.16661	5.74759	2.0984	5.74846
								2.52206	4.08694	2.4301	5.17439	2.31744	5.58289	2.16676	5.74697	2.09854	5.74807
								2.52227	4.08494	2.43029	5.1729	2.31761	5.5819	2.16691	5.74636	2.09868	5.74767
								2.52247	4.08293	2.43048	5.17142	2.31778	5.5809	2.16706	5.74575	2.09882	5.74728
								2.52268	4.08093	2.43067	5.16993	2.31796	5.5799	2.16721	5.74514	2.09896	5.74688
								2.52288	4.07892	2.43086	5.16845	2.31813	5.5789	2.16736	5.74453	2.0991	5.74649
								2.52309	4.07692	2.43105	5.16696	2.3183	5.5779	2.16751	5.74392	2.09924	5.74609
								2.52329	4.07492	2.43124	5.16548	2.31847	5.5769	2.16766	5.74331	2.09938	5.7457
								2.5235	4.07291	2.43143	5.164	2.31864	5.5759	2.16781	5.7427	2.09952	5.7453
								2.5237	4.07091	2.43162	5.16251	2.31882	5.5749	2.16796	5.74209	2.09966	5.74491
								2.52391	4.0689	2.43181	5.16103	2.31899	5.5739	2.16811	5.74148	2.0998	5.74451
								2.52411	4.0669	2.432	5.15954	2.31916	5.57291	2.16826	5.74087	2.09994	5.74412
								2.52432	4.06489	2.43219	5.15806	2.31933	5.57191	2.16841	5.74026	2.10008	5.74372
								2.52452	4.06289	2.43238	5.15657	2.3195	5.57091	2.16856	5.73965	2.10022	5.74333
								2.52473	4.06089	2.43257	5.15509	2.31968	5.56991	2.16871	5.73904	2.10036	5.74293
								2.52493	4.05888	2.43276	5.15361	2.31985	5.56891	2.16886	5.73842	2.1005	5.74254
								2.52514	4.05688	2.43295	5.15212	2.32002	5.56791	2.16901	5.73781	2.10064	5.74214
								2.52534	4.05487	2.43314	5.15064	2.32019	5.56691	2.16916	5.7372	2.10078	5.74175
								2.52555	4.05287	2.43333	5.14915	2.32036	5.56591	2.16931	5.73659	2.10092	5.74135
								2.52575	4.05087	2.43352	5.14767	2.32053	5.56491	2.16946	5.73598	2.10106	5.74096
								2.52596	4.04886	2.43371	5.14619	2.32071	5.56392	2.16961	5.73537	2.1012	5.74056
								2.52616	4.04686	2.4339	5.1447	2.32088	5.56292	2.16976	5.73476	2.10134	5.74017
								2.52637	4.04485	2.43409	5.14322	2.32105	5.56192	2.16991	5.73415	2.10148	5.73977
								2.52657	4.04285	2.43428	5.14173	2.32122	5.56092	2.17006	5.73354	2.10162	5.73938
								2.52678	4.04084	2.43447	5.14025	2.32139	5.55992	2.1702	5.73293	2.10176	5.73898
								2.52698	4.03884	2.43466	5.13876	2.32157	5.55892	2.17035	5.73232	2.1019	5.73859
								2.52719	4.03684	2.43485	5.13728	2.32174	5.55792	2.1705	5.73171	2.10204	5.73819
								2.52739	4.03483	2.43504	5.1358	2.32191	5.55692	2.17065	5.7311	2.10218	5.7378
								2.5276	4.03283	2.43523	5.13431	2.32208	5.55592	2.1708	5.73048	2.10232	5.7374
								2.5278	4.03082	2.43542	5.13283	2.32225	5.55493	2.17095	5.72987	2.10247	5.73701
								2.52801	4.02882	2.4356	5.13134	2.32243	5.55393	2.1711	5.72926	2.10261	5.73661
								2.52821	4.02681	2.43579	5.12986	2.3226	5.55293	2.17125	5.72865	2.10275	5.73622
								2.52842	4.02481	2.43598	5.12837	2.32277	5.55193	2.1714	5.72804	2.10289	5.73582
								2.52862	4.02281	2.43617	5.12689	2.32294	5.55093	2.17155	5.72743	2.10303	5.73543
								2.52883	4.0208	2.43636	5.12541	2.32311	5.54993	2.1717	5.72682	2.10317	5.73503
								2.52903	4.0188	2.43655	5.12392	2.32329	5.54893	2.17185	5.72621	2.10331	5.73464
								2.52924	4.01679	2.43674	5.12244	2.32346	5.54793	2.172	5.7256	2.10345	5.73424
								2.52944	4.01479	2.43693	5.12095	2.32363	5.54693	2.17215	5.72499	2.10359	5.73385
								2.52965	4.01279	2.43712	5.11947	2.3238	5.54594	2.1723	5.72438	2.10373	5.73345
								2.52985	4.01078	2.43731	5.11798	2.32397	5.54494	2.17245	5.72377	2.10387	5.73306
								2.53005	4.00878	2.4375	5.1165	2.32415	5.54394	2.1726	5.72316	2.10401	5.73266
								2.53026	4.00677	2.43769	5.11502	2.32432	5.54294	2.17275	5.72255	2.10415	5.73227
								2.53046	4.00477	2.43788	5.11353	2.32449	5.54194	2.1729	5.72193	2.10429	5.73187
								2.53067	4.00276	2.43807	5.11205	2.32466	5.54094	2.17305	5.72132	2.10443	5.73148
								2.53087	4.00076	2.43826	5.11056	2.32483	5.53994	2.1732	5.72071	2.10457	5.73108
								2.53108	3.99876	2.43845	5.10908	2.32501	5.53894	2.17335	5.7201	2.10471	5.73069
								2.53128	3.99675	2.43864	5.10759	2.32518	5.53794	2.1735	5.71949	2.10485	5.73029
								2.53149	3.99475	2.43883	5.10611	2.32535	5.53695	2.17365	5.71888	2.10499	5.7299
								2.53169	3.99274	2.43902	5.10463	2.32552	5.53595	2.1738	5.71827	2.10513	5.7295
								2.5319	3.99074	2.43921	5.10314	2.32569	5.53495	2.17395	5.71766	2.10527	5.72911
								2.5321	3.98873	2.4394	5.10166	2.32587	5.53395	2.1741	5.71705	2.10541	5.72871
								2.53231	3.98673	2.43959	5.10017	2.32604	5.53295	2.17425	5.71644	2.10555	5.72832
								2.53251	3.98473	2.43978	5.09869	2.32621	5.53195	2.1744	5.71583	2.10569	5.72792
								2.53272	3.98272	2.43997	5.09721	2.32638	5.53095	2.17455	5.71522	2.10583	5.72753
								2.53292	3.98072	2.44016	5.09572	2.32655	5.52995	2.1747	5.71461	2.10597	5.72713
								2.53313	3.97871	2.44035	5.09424	2.32673	5.52896	2.17485	5.71399	2.10611	5.72674
								2.53333	3.97671	2.44054	5.09275	2.3269	5.52796	2.17499	5.71338	2.10625	5.72634
								2.53354	3.9747	2.44073	5.09127	2.32707	5.52696	2.17514	5.71277	2.10639	5.72595
								2.53374	3.9727	2.44092	5.08978	2.32724	5.52596	2.17529	5.71216	2.10653	5.72555
								2.53395	3.9707	2.44111	5.0883	2.32741	5.52496	2.17544	5.71155	2.10667	5.72516
								2.53415	3.96869	2.4413	5.08682	2.32759	5.52396	2.17559	5.71094	2.10681	5.72476
								2.53436	3.96669	2.44149	5.08533	2.32776	5.52296	2.17574	5.71033	2.10695	5.72437
								2.53456	3.96468	2.44168	5.08385	2.32793	5.52196	2.17589	5.70972	2.10709	5.72397
								2.53477	3.96268	2.44187	5.08236	2.3281	5.52096	2.17604	5.70911	2.10723	5.72358
								2.53497	3.96068	2.44205	5.08088	2.32827	5.51997	2.17619	5.7085	2.10737	5.72318
								2.53518	3.95867	2.44224	5.07939	2.32845	5.51897	2.17634	5.70789	2.10751	5.72279
								2.53538	3.95667	2.44243	5.07791	2.32862	5.51797	2.17649	5.70728	2.10765	5.72239
								2.53559	3.95466	2.44262	5.07643	2.32879	5.51697	2.17664	5.70667	2.10779	5.722
								2.53579	3.95266	2.44281	5.07494	2.32896	5.51597	2.17679	5.70606	2.10793	5.7216
								2.536	3.95065	2.443	5.07346	2.32913	5.51497	2.17694	5.70544	2.10807	5.72121
								2.5362	3.94865	2.44319	5.07197	2.32931	5.51397	2.17709	5.70483	2.10821	5.72081
								2.53641	3.94665	2.44338	5.07049	2.32948	5.51297	2.17724	5.70422	2.10835	5.72042
								2.53661	3.94464	2.44357	5.069	2.32965	5.51197	2.17739	5.70361	2.10849	5.72002
								2.53682	3.94264	2.44376	5.06752	2.32982	5.51098	2.17754	5.703	2.10863	5.71963
								2.53702	3.94063	2.44395	5.06604	2.32999	5.50998	2.17769	5.70239	2.10877	5.71923
								2.53723	3.93863	2.44414	5.06455	2.33017	5.50898	2.17784	5.70178	2.10891	5.71884
								2.53743	3.93662	2.44433	5.06307	2.33034	5.50798	2.17799	5.70117	2.10905	5.71844
								2.53764	3.93462	2.44452	5.06158	2.33051	5.50698	2.17814	5.70056	2.10919	5.71805
								2.53784	3.93262	2.44471	5.0601	2.33068	5.50598	2.17829	5.69995	2.10933	5.71765
								2.53804	3.93061	2.4449	5.05862	2.33085	5.50498	2.17844	5.69934	2.10947	5.71726
								2.53825	3.92861	2.44509	5.05713	2.33103	5.50398	2.17859	5.69873	2.10961	5.71686
								2.53845	3.9266	2.44528	5.05565	2.3312	5.50298	2.17874	5.69812	2.10975	5.71647
								2.53866	3.9246	2.44547	5.05416	2.33137	5.50199	2.17889	5.6975	2.10989	5.71607
								2.53886	3.9226	2.44566	5.05268	2.33154	5.50099	2.17904	5.69689	2.11003	5.71568
								2.53907	3.92059	2.44585	5.05119	2.33171	5.49999	2.17919	5.69628	2.11017	5.71528
								2.53927	3.91859	2.44604	5.04971	2.33188	5.49899	2.17934	5.69567	2.11031	5.71489
								2.53948	3.91658	2.44623	5.04823	2.33206	5.49799	2.17949	5.69506	2.11045	5.71449
								2.53968	3.91458	2.44642	5.04674	2.33223	5.49699	2.17964	5.69445	2.11059	5.7141
								2.53989	3.91257	2.44661	5.04526	2.3324	5.49599	2.17979	5.69384	2.11073	5.7137
								2.54009	3.91057	2.4468	5.04377	2.33257	5.49499	2.17993	5.69323	2.11087	5.71331
								2.5403	3.90857	2.44699	5.04229	2.33274	5.49399	2.18008	5.69262	2.11101	5.71291
								2.5405	3.90656	2.44718	5.0408	2.33292	5.493	2.18023	5.69201	2.11115	5.71252
								2.54071	3.90456	2.44737	5.03932	2.33309	5.492	2.18038	5.6914	2.11129	5.71212
								2.54091	3.90255	2.44756	5.03784	2.33326	5.491	2.18053	5.69079	2.11143	5.71173
								2.54112	3.90055	2.44775	5.03635	2.33343	5.49	2.18068	5.69018	2.11157	5.71133
								2.54132	3.89854	2.44794	5.03487	2.3336	5.489	2.18083	5.68957	2.11171	5.71094
								2.54153	3.89654	2.44813	5.03338	2.33378	5.488	2.18098	5.68895	2.11185	5.71054
								2.54173	3.89454	2.44832	5.0319	2.33395	5.487	2.18113	5.68834	2.11199	5.71015
								2.54194	3.89253	2.4485	5.03041	2.33412	5.486	2.18128	5.68773	2.11213	5.70975
								2.54214	3.89053	2.44869	5.02893	2.33429	5.48501	2.18143	5.68712	2.11228	5.70936
								2.54235	3.88852	2.44888	5.02745	2.33446	5.48401	2.18158	5.68651	2.11242	5.70896
								2.54255	3.88652	2.44907	5.02596	2.33464	5.48301	2.18173	5.6859	2.11256	5.70857
								2.54276	3.88451	2.44926	5.02448	2.33481	5.48201	2.18188	5.68529	2.1127	5.70817
								2.54296	3.88251	2.44945	5.02299	2.33498	5.48101	2.18203	5.68468	2.11284	5.70778
								2.54317	3.88051	2.44964	5.02151	2.33515	5.48001	2.18218	5.68407	2.11298	5.70738
								2.54337	3.8785	2.44983	5.02003	2.33532	5.47901	2.18233	5.68346	2.11312	5.70699
								2.54358	3.8765	2.45002	5.01854	2.3355	5.47801	2.18248	5.68285	2.11326	5.70659
								2.54378	3.87449	2.45021	5.01706	2.33567	5.47701	2.18263	5.68224	2.1134	5.7062
								2.54399	3.87249	2.4504	5.01557	2.33584	5.47602	2.18278	5.68163	2.11354	5.7058
								2.54419	3.87049	2.45059	5.01409	2.33601	5.47502	2.18293	5.68102	2.11368	5.70541
								2.5444	3.86848	2.45078	5.0126	2.33618	5.47402	2.18308	5.6804	2.11382	5.70501
								2.5446	3.86648	2.45097	5.01112	2.33636	5.47302	2.18323	5.67979	2.11396	5.70462
								2.54481	3.86447	2.45116	5.00964	2.33653	5.47202	2.18338	5.67918	2.1141	5.70422
								2.54501	3.86247	2.45135	5.00815	2.3367	5.47102	2.18353	5.67857	2.11424	5.70383
								2.54522	3.86046	2.45154	5.00667	2.33687	5.47002	2.18368	5.67796	2.11438	5.70343
								2.54542	3.85846	2.45173	5.00518	2.33704	5.46902	2.18383	5.67735	2.11452	5.70304
								2.54563	3.85646	2.45192	5.0037	2.33722	5.46802	2.18398	5.67674	2.11466	5.70264
								2.54583	3.85445	2.45211	5.00221	2.33739	5.46703	2.18413	5.67613	2.1148	5.70225
								2.54603	3.85245	2.4523	5.00073	2.33756	5.46603	2.18428	5.67552	2.11494	5.70185
								2.54624	3.85044	2.45249	4.99925	2.33773	5.46503	2.18443	5.67491	2.11508	5.70146
								2.54644	3.84844	2.45268	4.99776	2.3379	5.46403	2.18458	5.6743	2.11522	5.70106
								2.54665	3.84643	2.45287	4.99628	2.33808	5.46303	2.18472	5.67369	2.11536	5.70067
								2.54685	3.84443	2.45306	4.99479	2.33825	5.46203	2.18487	5.67308	2.1155	5.70027
								2.54706	3.84243	2.45325	4.99331	2.33842	5.46103	2.18502	5.67246	2.11564	5.69988
								2.54726	3.84042	2.45344	4.99182	2.33859	5.46003	2.18517	5.67185	2.11578	5.69948
								2.54747	3.83842	2.45363	4.99034	2.33876	5.45903	2.18532	5.67124	2.11592	5.69909
								2.54767	3.83641	2.45382	4.98886	2.33894	5.45804	2.18547	5.67063	2.11606	5.69869
								2.54788	3.83441	2.45401	4.98737	2.33911	5.45704	2.18562	5.67002	2.1162	5.6983
								2.54808	3.83241	2.4542	4.98589	2.33928	5.45604	2.18577	5.66941	2.11634	5.6979
								2.54829	3.8304	2.45439	4.9844	2.33945	5.45504	2.18592	5.6688	2.11648	5.69751
								2.54849	3.8284	2.45458	4.98292	2.33962	5.45404	2.18607	5.66819	2.11662	5.69711
								2.5487	3.82639	2.45477	4.98144	2.3398	5.45304	2.18622	5.66758	2.11676	5.69672
								2.5489	3.82439	2.45495	4.97995	2.33997	5.45204	2.18637	5.66697	2.1169	5.69632
								2.54911	3.82238	2.45514	4.97847	2.34014	5.45104	2.18652	5.66636	2.11704	5.69593
								2.54931	3.82038	2.45533	4.97698	2.34031	5.45004	2.18667	5.66575	2.11718	5.69553
								2.54952	3.81838	2.45552	4.9755	2.34048	5.44905	2.18682	5.66514	2.11732	5.69514
								2.54972	3.81637	2.45571	4.97401	2.34066	5.44805	2.18697	5.66453	2.11746	5.69474
								2.54993	3.81437	2.4559	4.97253	2.34083	5.44705	2.18712	5.66391	2.1176	5.69435
								2.55013	3.81236	2.45609	4.97105	2.341	5.44605	2.18727	5.6633	2.11774	5.69395
								2.55034	3.81036	2.45628	4.96956	2.34117	5.44505	2.18742	5.66269	2.11788	5.69356
								2.55054	3.80835	2.45647	4.96808	2.34134	5.44405	2.18757	5.66208	2.11802	5.69316
								2.55075	3.80635	2.45666	4.96659	2.34152	5.44305	2.18772	5.66147	2.11816	5.69277
								2.55095	3.80435	2.45685	4.96511	2.34169	5.44205	2.18787	5.66086	2.1183	5.69237
								2.55116	3.80234	2.45704	4.96362	2.34186	5.44105	2.18802	5.66025	2.11844	5.69198
								2.55136	3.80034	2.45723	4.96214	2.34203	5.44006	2.18817	5.65964	2.11858	5.69158
								2.55157	3.79833	2.45742	4.96066	2.3422	5.43906	2.18832	5.65903	2.11872	5.69119
								2.55177	3.79633	2.45761	4.95917	2.34238	5.43806	2.18847	5.65842	2.11886	5.69079
								2.55198	3.79432	2.4578	4.95769	2.34255	5.43706	2.18862	5.65781	2.119	5.6904
								2.55218	3.79232	2.45799	4.9562	2.34272	5.43606	2.18877	5.6572	2.11914	5.69
								2.55239	3.79032	2.45818	4.95472	2.34289	5.43506	2.18892	5.65659	2.11928	5.68961
								2.55259	3.78831	2.45837	4.95323	2.34306	5.43406	2.18907	5.65597	2.11942	5.68921
								2.5528	3.78631	2.45856	4.95175	2.34323	5.43306	2.18922	5.65536	2.11956	5.68882
								2.553	3.7843	2.45875	4.95027	2.34341	5.43207	2.18937	5.65475	2.1197	5.68842
								2.55321	3.7823	2.45894	4.94878	2.34358	5.43107	2.18951	5.65414	2.11984	5.68803
								2.55341	3.7803	2.45913	4.9473	2.34375	5.43007	2.18966	5.65353	2.11998	5.68763
								2.55362	3.77829	2.45932	4.94581	2.34392	5.42907	2.18981	5.65292	2.12012	5.68724
								2.55382	3.77629	2.45951	4.94433	2.34409	5.42807	2.18996	5.65231	2.12026	5.68684
								2.55402	3.77428	2.4597	4.94285	2.34427	5.42707	2.19011	5.6517	2.1204	5.68645
								2.55423	3.77228	2.45989	4.94136	2.34444	5.42607	2.19026	5.65109	2.12054	5.68605
								2.55443	3.77027	2.46008	4.93988	2.34461	5.42507	2.19041	5.65048	2.12068	5.68566
								2.55464	3.76827	2.46027	4.93839	2.34478	5.42407	2.19056	5.64987	2.12082	5.68526
								2.55484	3.76627	2.46046	4.93691	2.34495	5.42308	2.19071	5.64926	2.12096	5.68487
								2.55505	3.76426	2.46065	4.93542	2.34513	5.42208	2.19086	5.64865	2.1211	5.68447
								2.55525	3.76226	2.46084	4.93394	2.3453	5.42108	2.19101	5.64804	2.12124	5.68408
								2.55546	3.76025	2.46103	4.93246	2.34547	5.42008	2.19116	5.64742	2.12138	5.68368
								2.55566	3.75825	2.46122	4.93097	2.34564	5.41908	2.19131	5.64681	2.12152	5.68329
								2.55587	3.75624	2.4614	4.92949	2.34581	5.41808	2.19146	5.6462	2.12166	5.68289
								2.55607	3.75424	2.46159	4.928	2.34599	5.41708	2.19161	5.64559	2.1218	5.6825
								2.55628	3.75224	2.46178	4.92652	2.34616	5.41608	2.19176	5.64498	2.12194	5.6821
								2.55648	3.75023	2.46197	4.92503	2.34633	5.41508	2.19191	5.64437	2.12209	5.68171
								2.55669	3.74823	2.46216	4.92355	2.3465	5.41409	2.19206	5.64376	2.12223	5.68131
								2.55689	3.74622	2.46235	4.92207	2.34667	5.41309	2.19221	5.64315	2.12237	5.68092
								2.5571	3.74422	2.46254	4.92058	2.34685	5.41209	2.19236	5.64254	2.12251	5.68052
								2.5573	3.74222	2.46273	4.9191	2.34702	5.41109	2.19251	5.64193	2.12265	5.68013
								2.55751	3.74021	2.46292	4.91761	2.34719	5.41009	2.19266	5.64132	2.12279	5.67973
								2.55771	3.73821	2.46311	4.91613	2.34736	5.40909	2.19281	5.64071	2.12293	5.67934
								2.55792	3.7362	2.4633	4.91464	2.34753	5.40809	2.19296	5.6401	2.12307	5.67894
								2.55812	3.7342	2.46349	4.91316	2.34771	5.40709	2.19311	5.63948	2.12321	5.67855
								2.55833	3.73219	2.46368	4.91168	2.34788	5.40609	2.19326	5.63887	2.12335	5.67815
								2.55853	3.73019	2.46387	4.91019	2.34805	5.4051	2.19341	5.63826	2.12349	5.67776
								2.55874	3.72819	2.46406	4.90871	2.34822	5.4041	2.19356	5.63765	2.12363	5.67736
								2.55894	3.72618	2.46425	4.90722	2.34839	5.4031	2.19371	5.63704	2.12377	5.67697
								2.55915	3.72418	2.46444	4.90574	2.34857	5.4021	2.19386	5.63643	2.12391	5.67657
								2.55935	3.72217	2.46463	4.90425	2.34874	5.4011	2.19401	5.63582	2.12405	5.67618
								2.55956	3.72017	2.46482	4.90277	2.34891	5.4001	2.19416	5.63521	2.12419	5.67578
								2.55976	3.71816	2.46501	4.90129	2.34908	5.3991	2.19431	5.6346	2.12433	5.67539
								2.55997	3.71616	2.4652	4.8998	2.34925	5.3981	2.19445	5.63399	2.12447	5.67499
								2.56017	3.71416	2.46539	4.89832	2.34943	5.3971	2.1946	5.63338	2.12461	5.6746
								2.56038	3.71215	2.46558	4.89683	2.3496	5.39611	2.19475	5.63277	2.12475	5.6742
								2.56058	3.71015	2.46577	4.89535	2.34977	5.39511	2.1949	5.63216	2.12489	5.67381
								2.56079	3.70814	2.46596	4.89387	2.34994	5.39411	2.19505	5.63155	2.12503	5.67341
								2.56099	3.70614	2.46615	4.89238	2.35011	5.39311	2.1952	5.63093	2.12517	5.67302
								2.5612	3.70413	2.46634	4.8909	2.35029	5.39211	2.19535	5.63032	2.12531	5.67262
								2.5614	3.70213	2.46653	4.88941	2.35046	5.39111	2.1955	5.62971	2.12545	5.67223
								2.56161	3.70013	2.46672	4.88793	2.35063	5.39011	2.19565	5.6291	2.12559	5.67183
								2.56181	3.69812	2.46691	4.88644	2.3508	5.38911	2.1958	5.62849	2.12573	5.67144
								2.56201	3.69612	2.4671	4.88496	2.35097	5.38812	2.19595	5.62788	2.12587	5.67104
								2.56222	3.69411	2.46729	4.88348	2.35115	5.38712	2.1961	5.62727	2.12601	5.67065
								2.56242	3.69211	2.46748	4.88199	2.35132	5.38612	2.19625	5.62666	2.12615	5.67025
								2.56263	3.69011	2.46767	4.88051	2.35149	5.38512	2.1964	5.62605	2.12629	5.66986
								2.56283	3.6881	2.46785	4.87902	2.35166	5.38412	2.19655	5.62544	2.12643	5.66946
								2.56304	3.6861	2.46804	4.87754	2.35183	5.38312	2.1967	5.62483	2.12657	5.66907
								2.56324	3.68409	2.46823	4.87605	2.35201	5.38212	2.19685	5.62422	2.12671	5.66867
								2.56345	3.68209	2.46842	4.87457	2.35218	5.38112	2.197	5.62361	2.12685	5.66828
								2.56365	3.68008	2.46861	4.87309	2.35235	5.38012	2.19715	5.62299	2.12699	5.66788
								2.56386	3.67808	2.4688	4.8716	2.35252	5.37913	2.1973	5.62238	2.12713	5.66749
								2.56406	3.67608	2.46899	4.87012	2.35269	5.37813	2.19745	5.62177	2.12727	5.66709
								2.56427	3.67407	2.46918	4.86863	2.35287	5.37713	2.1976	5.62116	2.12741	5.6667
								2.56447	3.67207	2.46937	4.86715	2.35304	5.37613	2.19775	5.62055	2.12755	5.6663
								2.56468	3.67006	2.46956	4.86566	2.35321	5.37513	2.1979	5.61994	2.12769	5.66591
								2.56488	3.66806	2.46975	4.86418	2.35338	5.37413	2.19805	5.61933	2.12783	5.66551
								2.56509	3.66605	2.46994	4.8627	2.35355	5.37313	2.1982	5.61872	2.12797	5.66512
								2.56529	3.66405	2.47013	4.86121	2.35372	5.37213	2.19835	5.61811	2.12811	5.66472
								2.5655	3.66205	2.47032	4.85973	2.3539	5.37113	2.1985	5.6175	2.12825	5.66433
								2.5657	3.66004	2.47051	4.85824	2.35407	5.37014	2.19865	5.61689	2.12839	5.66393
								2.56591	3.65804	2.4707	4.85676	2.35424	5.36914	2.1988	5.61628	2.12853	5.66354
								2.56611	3.65603	2.47089	4.85528	2.35441	5.36814	2.19895	5.61567	2.12867	5.66314
								2.56632	3.65403	2.47108	4.85379	2.35458	5.36714	2.1991	5.61506	2.12881	5.66275
								2.56652	3.65203	2.47127	4.85231	2.35476	5.36614	2.19924	5.61444	2.12895	5.66235
								2.56673	3.65002	2.47146	4.85082	2.35493	5.36514	2.19939	5.61383	2.12909	5.66196
								2.56693	3.64802	2.47165	4.84934	2.3551	5.36414	2.19954	5.61322	2.12923	5.66156
								2.56714	3.64601	2.47184	4.84785	2.35527	5.36314	2.19969	5.61261	2.12937	5.66117
								2.56734	3.64401	2.47203	4.84637	2.35544	5.36214	2.19984	5.612	2.12951	5.66077
								2.56755	3.642	2.47222	4.84489	2.35562	5.36115	2.19999	5.61139	2.12965	5.66038
								2.56775	3.64	2.47241	4.8434	2.35579	5.36015	2.20014	5.61078	2.12979	5.65998
								2.56796	3.638	2.4726	4.84192	2.35596	5.35915	2.20029	5.61017	2.12993	5.65959
								2.56816	3.63599	2.47279	4.84043	2.35613	5.35815	2.20044	5.60956	2.13007	5.65919
								2.56837	3.63399	2.47298	4.83895	2.3563	5.35715	2.20059	5.60895	2.13021	5.6588
								2.56857	3.63198	2.47317	4.83746	2.35648	5.35615	2.20074	5.60834	2.13035	5.6584
								2.56878	3.62998	2.47336	4.83598	2.35665	5.35515	2.20089	5.60773	2.13049	5.65801
								2.56898	3.62797	2.47355	4.8345	2.35682	5.35415	2.20104	5.60712	2.13063	5.65761
								2.56919	3.62597	2.47374	4.83301	2.35699	5.35315	2.20119	5.60651	2.13077	5.65722
								2.56939	3.62397	2.47393	4.83153	2.35716	5.35216	2.20134	5.60589	2.13091	5.65682
								2.5696	3.62196	2.47411	4.83004	2.35734	5.35116	2.20149	5.60528	2.13105	5.65643
								2.5698	3.61996	2.4743	4.82856	2.35751	5.35016	2.20164	5.60467	2.13119	5.65603
								2.57	3.61795	2.47449	4.82707	2.35768	5.34916	2.20179	5.60406	2.13133	5.65564
								2.57021	3.61595	2.47468	4.82559	2.35785	5.34816	2.20194	5.60345	2.13147	5.65524
								2.57041	3.61394	2.47487	4.82411	2.35802	5.34716	2.20209	5.60284	2.13161	5.65485
								2.57062	3.61194	2.47506	4.82262	2.3582	5.34616	2.20224	5.60223	2.13175	5.65445
								2.57082	3.60994	2.47525	4.82114	2.35837	5.34516	2.20239	5.60162	2.13189	5.65406
								2.57103	3.60793	2.47544	4.81965	2.35854	5.34416	2.20254	5.60101	2.13204	5.65366
								2.57123	3.60593	2.47563	4.81817	2.35871	5.34317	2.20269	5.6004	2.13218	5.65327
								2.57144	3.60392	2.47582	4.81669	2.35888	5.34217	2.20284	5.59979	2.13232	5.65287
								2.57164	3.60192	2.47601	4.8152	2.35906	5.34117	2.20299	5.59918	2.13246	5.65248
								2.57185	3.59992	2.4762	4.81372	2.35923	5.34017	2.20314	5.59857	2.1326	5.65208
								2.57205	3.59791	2.47639	4.81223	2.3594	5.33917	2.20329	5.59795	2.13274	5.65169
								2.57226	3.59591	2.47658	4.81075	2.35957	5.33817	2.20344	5.59734	2.13288	5.65129
								2.57246	3.5939	2.47677	4.80926	2.35974	5.33717	2.20359	5.59673	2.13302	5.6509
								2.57267	3.5919	2.47696	4.80778	2.35992	5.33617	2.20374	5.59612	2.13316	5.6505
								2.57287	3.58989	2.47715	4.8063	2.36009	5.33518	2.20389	5.59551	2.1333	5.65011
								2.57308	3.58789	2.47734	4.80481	2.36026	5.33418	2.20404	5.5949	2.13344	5.64971
								2.57328	3.58589	2.47753	4.80333	2.36043	5.33318	2.20418	5.59429	2.13358	5.64932
								2.57349	3.58388	2.47772	4.80184	2.3606	5.33218	2.20433	5.59368	2.13372	5.64892
								2.57369	3.58188	2.47791	4.80036	2.36078	5.33118	2.20448	5.59307	2.13386	5.64853
								2.5739	3.57987	2.4781	4.79887	2.36095	5.33018	2.20463	5.59246	2.134	5.64813
								2.5741	3.57787	2.47829	4.79739	2.36112	5.32918	2.20478	5.59185	2.13414	5.64774
								2.57431	3.57586	2.47848	4.79591	2.36129	5.32818	2.20493	5.59124	2.13428	5.64734
								2.57451	3.57386	2.47867	4.79442	2.36146	5.32718	2.20508	5.59063	2.13442	5.64695
								2.57472	3.57186	2.47886	4.79294	2.36164	5.32619	2.20523	5.59002	2.13456	5.64655
								2.57492	3.56985	2.47905	4.79145	2.36181	5.32519	2.20538	5.5894	2.1347	5.64616
								2.57513	3.56785	2.47924	4.78997	2.36198	5.32419	2.20553	5.58879	2.13484	5.64576
								2.57533	3.56584	2.47943	4.78848	2.36215	5.32319	2.20568	5.58818	2.13498	5.64537
								2.57554	3.56384	2.47962	4.787	2.36232	5.32219	2.20583	5.58757	2.13512	5.64497
								2.57574	3.56184	2.47981	4.78552	2.3625	5.32119	2.20598	5.58696	2.13526	5.64458
								2.57595	3.55983	2.48	4.78403	2.36267	5.32019	2.20613	5.58635	2.1354	5.64418
								2.57615	3.55783	2.48019	4.78255	2.36284	5.31919	2.20628	5.58574	2.13554	5.64379
								2.57636	3.55582	2.48038	4.78106	2.36301	5.31819	2.20643	5.58513	2.13568	5.64339
								2.57656	3.55382	2.48056	4.77958	2.36318	5.3172	2.20658	5.58452	2.13582	5.643
								2.57677	3.55181	2.48075	4.7781	2.36336	5.3162	2.20673	5.58391	2.13596	5.6426
								2.57697	3.54981	2.48094	4.77661	2.36353	5.3152	2.20688	5.5833	2.1361	5.64221
								2.57718	3.54781	2.48113	4.77513	2.3637	5.3142	2.20703	5.58269	2.13624	5.64181
								2.57738	3.5458	2.48132	4.77364	2.36387	5.3132	2.20718	5.58208	2.13638	5.64142
								2.57759	3.5438	2.48151	4.77216	2.36404	5.3122	2.20733	5.58146	2.13652	5.64102
								2.57779	3.54179	2.4817	4.77067	2.36422	5.3112	2.20748	5.58085	2.13666	5.64063
								2.578	3.53979	2.48189	4.76919	2.36439	5.3102	2.20763	5.58024	2.1368	5.64023
								2.5782	3.53778	2.48208	4.76771	2.36456	5.3092	2.20778	5.57963	2.13694	5.63984
								2.5784	3.53578	2.48227	4.76622	2.36473	5.30821	2.20793	5.57902	2.13708	5.63944
								2.57861	3.53378	2.48246	4.76474	2.3649	5.30721	2.20808	5.57841	2.13722	5.63905
								2.57881	3.53177	2.48265	4.76325	2.36507	5.30621	2.20823	5.5778	2.13736	5.63865
								2.57902	3.52977	2.48284	4.76177	2.36525	5.30521	2.20838	5.57719	2.1375	5.63826
								2.57922	3.52776	2.48303	4.76028	2.36542	5.30421	2.20853	5.57658	2.13764	5.63786
								2.57943	3.52576	2.48322	4.7588	2.36559	5.30321	2.20868	5.57597	2.13778	5.63747
								2.57963	3.52375	2.48341	4.75732	2.36576	5.30221	2.20883	5.57536	2.13792	5.63707
								2.57984	3.52175	2.4836	4.75583	2.36593	5.30121	2.20897	5.57475	2.13806	5.63668
								2.58004	3.51975	2.48379	4.75435	2.36611	5.30021	2.20912	5.57414	2.1382	5.63628
								2.58025	3.51774	2.48398	4.75286	2.36628	5.29922	2.20927	5.57353	2.13834	5.63589
								2.58045	3.51574	2.48417	4.75138	2.36645	5.29822	2.20942	5.57291	2.13848	5.63549
								2.58066	3.51373	2.48436	4.74989	2.36662	5.29722	2.20957	5.5723	2.13862	5.6351
								2.58086	3.51173	2.48455	4.74841	2.36679	5.29622	2.20972	5.57169	2.13876	5.6347
								2.58107	3.50973	2.48474	4.74693	2.36697	5.29522	2.20987	5.57108	2.1389	5.63431
								2.58127	3.50772	2.48493	4.74544	2.36714	5.29422	2.21002	5.57047	2.13904	5.63391
								2.58148	3.50572	2.48512	4.74396	2.36731	5.29322	2.21017	5.56986	2.13918	5.63352
								2.58168	3.50371	2.48531	4.74247	2.36748	5.29222	2.21032	5.56925	2.13932	5.63312
								2.58189	3.50171	2.4855	4.74099	2.36765	5.29123	2.21047	5.56864	2.13946	5.63273
								2.58209	3.4997	2.48569	4.73951	2.36783	5.29023	2.21062	5.56803	2.1396	5.63233
								2.5823	3.4977	2.48588	4.73802	2.368	5.28923	2.21077	5.56742	2.13974	5.63194
								2.5825	3.4957	2.48607	4.73654	2.36817	5.28823	2.21092	5.56681	2.13988	5.63154
								2.58271	3.49369	2.48626	4.73505	2.36834	5.28723	2.21107	5.5662	2.14002	5.63115
								2.58291	3.49169	2.48645	4.73357	2.36851	5.28623	2.21122	5.56559	2.14016	5.63075
								2.58312	3.48968	2.48664	4.73208	2.36869	5.28523	2.21137	5.56497	2.1403	5.63036
								2.58332	3.48768	2.48683	4.7306	2.36886	5.28423	2.21152	5.56436	2.14044	5.62996
								2.58353	3.48567	2.48701	4.72912	2.36903	5.28323	2.21167	5.56375	2.14058	5.62957
								2.58373	3.48367	2.4872	4.72763	2.3692	5.28224	2.21182	5.56314	2.14072	5.62917
								2.58394	3.48167	2.48739	4.72615	2.36937	5.28124	2.21197	5.56253	2.14086	5.62878
								2.58414	3.47966	2.48758	4.72466	2.36955	5.28024	2.21212	5.56192	2.141	5.62838
								2.58435	3.47766	2.48777	4.72318	2.36972	5.27924	2.21227	5.56131	2.14114	5.62799
								2.58455	3.47565	2.48796	4.72169	2.36989	5.27824	2.21242	5.5607	2.14128	5.62759
								2.58476	3.47365	2.48815	4.72021	2.37006	5.27724	2.21257	5.56009	2.14142	5.6272
								2.58496	3.47165	2.48834	4.71873	2.37023	5.27624	2.21272	5.55948	2.14156	5.6268
								2.58517	3.46964	2.48853	4.71724	2.37041	5.27524	2.21287	5.55887	2.1417	5.62641
								2.58537	3.46764	2.48872	4.71576	2.37058	5.27424	2.21302	5.55826	2.14185	5.62601
								2.58558	3.46563	2.48891	4.71427	2.37075	5.27325	2.21317	5.55765	2.14199	5.62562
								2.58578	3.46363	2.4891	4.71279	2.37092	5.27225	2.21332	5.55704	2.14213	5.62522
								2.58599	3.46162	2.48929	4.7113	2.37109	5.27125	2.21347	5.55642	2.14227	5.62483
								2.58619	3.45962	2.48948	4.70982	2.37127	5.27025	2.21362	5.55581	2.14241	5.62443
								2.58639	3.45762	2.48967	4.70834	2.37144	5.26925	2.21376	5.5552	2.14255	5.62404
								2.5866	3.45561	2.48986	4.70685	2.37161	5.26825	2.21391	5.55459	2.14269	5.62364
								2.5868	3.45361	2.49005	4.70537	2.37178	5.26725	2.21406	5.55398	2.14283	5.62325
								2.58701	3.4516	2.49024	4.70388	2.37195	5.26625	2.21421	5.55337	2.14297	5.62285
								2.58721	3.4496	2.49043	4.7024	2.37213	5.26525	2.21436	5.55276	2.14311	5.62246
								2.58742	3.44759	2.49062	4.70091	2.3723	5.26426	2.21451	5.55215	2.14325	5.62206
								2.58762	3.44559	2.49081	4.69943	2.37247	5.26326	2.21466	5.55154	2.14339	5.62167
								2.58783	3.44359	2.491	4.69795	2.37264	5.26226	2.21481	5.55093	2.14353	5.62127
								2.58803	3.44158	2.49119	4.69646	2.37281	5.26126	2.21496	5.55032	2.14367	5.62088
								2.58824	3.43958	2.49138	4.69498	2.37299	5.26026	2.21511	5.54971	2.14381	5.62048
								2.58844	3.43757	2.49157	4.69349	2.37316	5.25926	2.21526	5.5491	2.14395	5.62009
								2.58865	3.43557	2.49176	4.69201	2.37333	5.25826	2.21541	5.54848	2.14409	5.61969
								2.58885	3.43356	2.49195	4.69053	2.3735	5.25726	2.21556	5.54787	2.14423	5.6193
								2.58906	3.43156	2.49214	4.68904	2.37367	5.25626	2.21571	5.54726	2.14437	5.6189
								2.58926	3.42956	2.49233	4.68756	2.37385	5.25527	2.21586	5.54665	2.14451	5.61851
								2.58947	3.42755	2.49252	4.68607	2.37402	5.25427	2.21601	5.54604	2.14465	5.61811
								2.58967	3.42555	2.49271	4.68459	2.37419	5.25327	2.21616	5.54543	2.14479	5.61772
								2.58988	3.42354	2.4929	4.6831	2.37436	5.25227	2.21631	5.54482	2.14493	5.61732
								2.59008	3.42154	2.49309	4.68162	2.37453	5.25127	2.21646	5.54421	2.14507	5.61693
								2.59029	3.41954	2.49328	4.68014	2.37471	5.25027	2.21661	5.5436	2.14521	5.61653
								2.59049	3.41753	2.49346	4.67865	2.37488	5.24927	2.21676	5.54299	2.14535	5.61614
								2.5907	3.41553	2.49365	4.67717	2.37505	5.24827	2.21691	5.54238	2.14549	5.61574
								2.5909	3.41352	2.49384	4.67568	2.37522	5.24727	2.21706	5.54177	2.14563	5.61535
								2.59111	3.41152	2.49403	4.6742	2.37539	5.24628	2.21721	5.54116	2.14577	5.61495
								2.59131	3.40951	2.49422	4.67271	2.37557	5.24528	2.21736	5.54055	2.14591	5.61456
								2.59152	3.40751	2.49441	4.67123	2.37574	5.24428	2.21751	5.53993	2.14605	5.61416
								2.59172	3.40551	2.4946	4.66975	2.37591	5.24328	2.21766	5.53932	2.14619	5.61377
								2.59193	3.4035	2.49479	4.66826	2.37608	5.24228	2.21781	5.53871	2.14633	5.61337
								2.59213	3.4015	2.49498	4.66678	2.37625	5.24128	2.21796	5.5381	2.14647	5.61298
								2.59234	3.39949	2.49517	4.66529	2.37642	5.24028	2.21811	5.53749	2.14661	5.61258
								2.59254	3.39749	2.49536	4.66381	2.3766	5.23928	2.21826	5.53688	2.14675	5.61219
								2.59275	3.39548	2.49555	4.66232	2.37677	5.23829	2.21841	5.53627	2.14689	5.61179
								2.59295	3.39348	2.49574	4.66084	2.37694	5.23729	2.21856	5.53566	2.14703	5.6114
								2.59316	3.39148	2.49593	4.65936	2.37711	5.23629	2.2187	5.53505	2.14717	5.611
								2.59336	3.38947	2.49612	4.65787	2.37728	5.23529	2.21885	5.53444	2.14731	5.61061
								2.59357	3.38747	2.49631	4.65639	2.37746	5.23429	2.219	5.53383	2.14745	5.61021
								2.59377	3.38546	2.4965	4.6549	2.37763	5.23329	2.21915	5.53322	2.14759	5.60982
								2.59398	3.38346	2.49669	4.65342	2.3778	5.23229	2.2193	5.53261	2.14773	5.60942
								2.59418	3.38146	2.49688	4.65194	2.37797	5.23129	2.21945	5.532	2.14787	5.60903
								2.59438	3.37945	2.49707	4.65045	2.37814	5.23029	2.2196	5.53138	2.14801	5.60863
								2.59459	3.37745	2.49726	4.64897	2.37832	5.2293	2.21975	5.53077	2.14815	5.60824
								2.59479	3.37544	2.49745	4.64748	2.37849	5.2283	2.2199	5.53016	2.14829	5.60784
								2.595	3.37344	2.49764	4.646	2.37866	5.2273	2.22005	5.52955	2.14843	5.60745
								2.5952	3.37143	2.49783	4.64451	2.37883	5.2263	2.2202	5.52894	2.14857	5.60705
								2.59541	3.36943	2.49802	4.64303	2.379	5.2253	2.22035	5.52833	2.14871	5.60666
								2.59561	3.36743	2.49821	4.64155	2.37918	5.2243	2.2205	5.52772	2.14885	5.60626
								2.59582	3.36542	2.4984	4.64006	2.37935	5.2233	2.22065	5.52711	2.14899	5.60587
								2.59602	3.36342	2.49859	4.63858	2.37952	5.2223	2.2208	5.5265	2.14913	5.60547
								2.59623	3.36141	2.49878	4.63709	2.37969	5.2213	2.22095	5.52589	2.14927	5.60508
								2.59643	3.35941	2.49897	4.63561	2.37986	5.22031	2.2211	5.52528	2.14941	5.60468
								2.59664	3.3574	2.49916	4.63412	2.38004	5.21931	2.22125	5.52467	2.14955	5.60429
								2.59684	3.3554	2.49935	4.63264	2.38021	5.21831	2.2214	5.52406	2.14969	5.60389
								2.59705	3.3534	2.49954	4.63116	2.38038	5.21731	2.22155	5.52344	2.14983	5.6035
								2.59725	3.35139	2.49973	4.62967	2.38055	5.21631	2.2217	5.52283	2.14997	5.6031
								2.59746	3.34939	2.49991	4.62819	2.38072	5.21531	2.22185	5.52222	2.15011	5.60271
								2.59766	3.34738	2.5001	4.6267	2.3809	5.21431	2.222	5.52161	2.15025	5.60231
								2.59787	3.34538	2.50029	4.62522	2.38107	5.21331	2.22215	5.521	2.15039	5.60192
								2.59807	3.34337	2.50048	4.62373	2.38124	5.21231	2.2223	5.52039	2.15053	5.60152
								2.59828	3.34137	2.50067	4.62225	2.38141	5.21132	2.22245	5.51978	2.15067	5.60113
								2.59848	3.33937	2.50086	4.62077	2.38158	5.21032	2.2226	5.51917	2.15081	5.60073
								2.59869	3.33736	2.50105	4.61928	2.38176	5.20932	2.22275	5.51856	2.15095	5.60034
								2.59889	3.33536	2.50124	4.6178	2.38193	5.20832	2.2229	5.51795	2.15109	5.59994
								2.5991	3.33335	2.50143	4.61631	2.3821	5.20732	2.22305	5.51734	2.15123	5.59955
								2.5993	3.33135	2.50162	4.61483	2.38227	5.20632	2.2232	5.51673	2.15137	5.59915
								2.59951	3.32935	2.50181	4.61335	2.38244	5.20532	2.22335	5.51612	2.15151	5.59876
								2.59971	3.32734	2.502	4.61186	2.38262	5.20432	2.22349	5.51551	2.15165	5.59836
								2.59992	3.32534	2.50219	4.61038	2.38279	5.20332	2.22364	5.51489	2.1518	5.59797
								2.60012	3.32333	2.50238	4.60889	2.38296	5.20233	2.22379	5.51428	2.15194	5.59757
								2.60033	3.32133	2.50257	4.60741	2.38313	5.20133	2.22394	5.51367	2.15208	5.59718
								2.60053	3.31932	2.50276	4.60592	2.3833	5.20033	2.22409	5.51306	2.15222	5.59678
								2.60074	3.31732	2.50295	4.60444	2.38348	5.19933	2.22424	5.51245	2.15236	5.59639
								2.60094	3.31532	2.50314	4.60296	2.38365	5.19833	2.22439	5.51184	2.1525	5.59599
								2.60115	3.31331	2.50333	4.60147	2.38382	5.19733	2.22454	5.51123	2.15264	5.5956
								2.60135	3.31131	2.50352	4.59999	2.38399	5.19633	2.22469	5.51062	2.15278	5.5952
								2.60156	3.3093	2.50371	4.5985	2.38416	5.19533	2.22484	5.51001	2.15292	5.59481
								2.60176	3.3073	2.5039	4.59702	2.38434	5.19434	2.22499	5.5094	2.15306	5.59441
								2.60197	3.30529	2.50409	4.59553	2.38451	5.19334	2.22514	5.50879	2.1532	5.59402
								2.60217	3.30329	2.50428	4.59405	2.38468	5.19234	2.22529	5.50818	2.15334	5.59362
								2.60237	3.30129	2.50447	4.59257	2.38485	5.19134	2.22544	5.50757	2.15348	5.59323
								2.60258	3.29928	2.50466	4.59108	2.38502	5.19034	2.22559	5.50695	2.15362	5.59283
								2.60278	3.29728	2.50485	4.5896	2.3852	5.18934	2.22574	5.50634	2.15376	5.59244
								2.60299	3.29527	2.50504	4.58811	2.38537	5.18834	2.22589	5.50573	2.1539	5.59204
								2.60319	3.29327	2.50523	4.58663	2.38554	5.18734	2.22604	5.50512	2.15404	5.59165
								2.6034	3.29127	2.50542	4.58514	2.38571	5.18634	2.22619	5.50451	2.15418	5.59125
								2.6036	3.28926	2.50561	4.58366	2.38588	5.18535	2.22634	5.5039	2.15432	5.59086
								2.60381	3.28726	2.5058	4.58218	2.38606	5.18435	2.22649	5.50329	2.15446	5.59046
								2.60401	3.28525	2.50599	4.58069	2.38623	5.18335	2.22664	5.50268	2.1546	5.59007
								2.60422	3.28325	2.50618	4.57921	2.3864	5.18235	2.22679	5.50207	2.15474	5.58967
								2.60442	3.28124	2.50636	4.57772	2.38657	5.18135	2.22694	5.50146	2.15488	5.58928
								2.60463	3.27924	2.50655	4.57624	2.38674	5.18035	2.22709	5.50085	2.15502	5.58888
								2.60483	3.27724	2.50674	4.57476	2.38692	5.17935	2.22724	5.50024	2.15516	5.58849
								2.60504	3.27523	2.50693	4.57327	2.38709	5.17835	2.22739	5.49963	2.1553	5.58809
								2.60524	3.27323	2.50712	4.57179	2.38726	5.17735	2.22754	5.49902	2.15544	5.5877
								2.60545	3.27122	2.50731	4.5703	2.38743	5.17636	2.22769	5.4984	2.15558	5.5873
								2.60565	3.26922	2.5075	4.56882	2.3876	5.17536	2.22784	5.49779	2.15572	5.58691
								2.60586	3.26721	2.50769	4.56733	2.38777	5.17436	2.22799	5.49718	2.15586	5.58651
								2.60606	3.26521	2.50788	4.56585	2.38795	5.17336	2.22814	5.49657	2.156	5.58612
								2.60627	3.26321	2.50807	4.56437	2.38812	5.17236	2.22828	5.49596	2.15614	5.58572
								2.60647	3.2612	2.50826	4.56288	2.38829	5.17136	2.22843	5.49535	2.15628	5.58533
								2.60668	3.2592	2.50845	4.5614	2.38846	5.17036	2.22858	5.49474	2.15642	5.58493
								2.60688	3.25719	2.50864	4.55991	2.38863	5.16936	2.22873	5.49413	2.15656	5.58454
								2.60709	3.25519	2.50883	4.55843	2.38881	5.16836	2.22888	5.49352	2.1567	5.58414
								2.60729	3.25318	2.50902	4.55694	2.38898	5.16737	2.22903	5.49291	2.15684	5.58375
								2.6075	3.25118	2.50921	4.55546	2.38915	5.16637	2.22918	5.4923	2.15698	5.58335
								2.6077	3.24918	2.5094	4.55398	2.38932	5.16537	2.22933	5.49169	2.15712	5.58296
								2.60791	3.24717	2.50959	4.55249	2.38949	5.16437	2.22948	5.49108	2.15726	5.58256
								2.60811	3.24517	2.50978	4.55101	2.38967	5.16337	2.22963	5.49046	2.1574	5.58217
								2.60832	3.24316	2.50997	4.54952	2.38984	5.16237	2.22978	5.48985	2.15754	5.58177
								2.60852	3.24116	2.51016	4.54804	2.39001	5.16137	2.22993	5.48924	2.15768	5.58138
								2.60873	3.23916	2.51035	4.54655	2.39018	5.16037	2.23008	5.48863	2.15782	5.58098
								2.60893	3.23715	2.51054	4.54507	2.39035	5.15937	2.23023	5.48802	2.15796	5.58059
								2.60914	3.23515	2.51073	4.54359	2.39053	5.15838	2.23038	5.48741	2.1581	5.58019
								2.60934	3.23314	2.51092	4.5421	2.3907	5.15738	2.23053	5.4868	2.15824	5.5798
								2.60955	3.23114	2.51111	4.54062	2.39087	5.15638	2.23068	5.48619	2.15838	5.5794
								2.60975	3.22913	2.5113	4.53913	2.39104	5.15538	2.23083	5.48558	2.15852	5.57901
								2.60996	3.22713	2.51149	4.53765	2.39121	5.15438	2.23098	5.48497	2.15866	5.57861
								2.61016	3.22513	2.51168	4.53617	2.39139	5.15338	2.23113	5.48436	2.1588	5.57822
								2.61036	3.22312	2.51187	4.53468	2.39156	5.15238	2.23128	5.48375	2.15894	5.57782
								2.61057	3.22112	2.51206	4.5332	2.39173	5.15138	2.23143	5.48314	2.15908	5.57743
								2.61077	3.21911	2.51225	4.53171	2.3919	5.15038	2.23158	5.48253	2.15922	5.57703
								2.61098	3.21711	2.51244	4.53023	2.39207	5.14939	2.23173	5.48191	2.15936	5.57664
								2.61118	3.2151	2.51263	4.52874	2.39225	5.14839	2.23188	5.4813	2.1595	5.57624
								2.61139	3.2131	2.51281	4.52726	2.39242	5.14739	2.23203	5.48069	2.15964	5.57585
								2.61159	3.2111	2.513	4.52578	2.39259	5.14639	2.23218	5.48008	2.15978	5.57545
								2.6118	3.20909	2.51319	4.52429	2.39276	5.14539	2.23233	5.47947	2.15992	5.57506
								2.612	3.20709	2.51338	4.52281	2.39293	5.14439	2.23248	5.47886	2.16006	5.57466
								2.61221	3.20508	2.51357	4.52132	2.39311	5.14339	2.23263	5.47825	2.1602	5.57427
								2.61241	3.20308	2.51376	4.51984	2.39328	5.14239	2.23278	5.47764	2.16034	5.57387
								2.61262	3.20108	2.51395	4.51835	2.39345	5.1414	2.23293	5.47703	2.16048	5.57348
								2.61282	3.19907	2.51414	4.51687	2.39362	5.1404	2.23308	5.47642	2.16062	5.57308
								2.61303	3.19707	2.51433	4.51539	2.39379	5.1394	2.23322	5.47581	2.16076	5.57269
								2.61323	3.19506	2.51452	4.5139	2.39397	5.1384	2.23337	5.4752	2.1609	5.57229
								2.61344	3.19306	2.51471	4.51242	2.39414	5.1374	2.23352	5.47459	2.16104	5.5719
								2.61364	3.19105	2.5149	4.51093	2.39431	5.1364	2.23367	5.47397	2.16118	5.5715
								2.61385	3.18905	2.51509	4.50945	2.39448	5.1354	2.23382	5.47336	2.16132	5.57111
								2.61405	3.18705	2.51528	4.50796	2.39465	5.1344	2.23397	5.47275	2.16146	5.57071
								2.61426	3.18504	2.51547	4.50648	2.39483	5.1334	2.23412	5.47214	2.16161	5.57032
								2.61446	3.18304	2.51566	4.505	2.395	5.13241	2.23427	5.47153	2.16175	5.56992
								2.61467	3.18103	2.51585	4.50351	2.39517	5.13141	2.23442	5.47092	2.16189	5.56953
								2.61487	3.17903	2.51604	4.50203	2.39534	5.13041	2.23457	5.47031	2.16203	5.56913
								2.61508	3.17702	2.51623	4.50054	2.39551	5.12941	2.23472	5.4697	2.16217	5.56874
								2.61528	3.17502	2.51642	4.49906	2.39569	5.12841	2.23487	5.46909	2.16231	5.56834
								2.61549	3.17302	2.51661	4.49757	2.39586	5.12741	2.23502	5.46848	2.16245	5.56795
								2.61569	3.17101	2.5168	4.49609	2.39603	5.12641	2.23517	5.46787	2.16259	5.56755
								2.6159	3.16901	2.51699	4.49461	2.3962	5.12541	2.23532	5.46726	2.16273	5.56716
								2.6161	3.167	2.51718	4.49312	2.39637	5.12441	2.23547	5.46665	2.16287	5.56676
								2.61631	3.165	2.51737	4.49164	2.39655	5.12342	2.23562	5.46604	2.16301	5.56637
								2.61651	3.16299	2.51756	4.49015	2.39672	5.12242	2.23577	5.46542	2.16315	5.56597
								2.61672	3.16099	2.51775	4.48867	2.39689	5.12142	2.23592	5.46481	2.16329	5.56558
								2.61692	3.15899	2.51794	4.48719	2.39706	5.12042	2.23607	5.4642	2.16343	5.56518
								2.61713	3.15698	2.51813	4.4857	2.39723	5.11942	2.23622	5.46359	2.16357	5.56479
								2.61733	3.15498	2.51832	4.48422	2.39741	5.11842	2.23637	5.46298	2.16371	5.56439
								2.61754	3.15297	2.51851	4.48273	2.39758	5.11742	2.23652	5.46237	2.16385	5.564
								2.61774	3.15097	2.5187	4.48125	2.39775	5.11642	2.23667	5.46176	2.16399	5.5636
								2.61795	3.14897	2.51889	4.47976	2.39792	5.11542	2.23682	5.46115	2.16413	5.56321
								2.61815	3.14696	2.51908	4.47828	2.39809	5.11443	2.23697	5.46054	2.16427	5.56281
								2.61835	3.14496	2.51926	4.4768	2.39827	5.11343	2.23712	5.45993	2.16441	5.56242
								2.61856	3.14295	2.51945	4.47531	2.39844	5.11243	2.23727	5.45932	2.16455	5.56202
								2.61876	3.14095	2.51964	4.47383	2.39861	5.11143	2.23742	5.45871	2.16469	5.56163
								2.61897	3.13894	2.51983	4.47234	2.39878	5.11043	2.23757	5.4581	2.16483	5.56123
								2.61917	3.13694	2.52002	4.47086	2.39895	5.10943	2.23772	5.45749	2.16497	5.56084
								2.61938	3.13494	2.52021	4.46937	2.39912	5.10843	2.23787	5.45687	2.16511	5.56044
								2.61958	3.13293	2.5204	4.46789	2.3993	5.10743	2.23801	5.45626	2.16525	5.56005
								2.61979	3.13093	2.52059	4.46641	2.39947	5.10643	2.23816	5.45565	2.16539	5.55965
								2.61999	3.12892	2.52078	4.46492	2.39964	5.10544	2.23831	5.45504	2.16553	5.55926
								2.6202	3.12692	2.52097	4.46344	2.39981	5.10444	2.23846	5.45443	2.16567	5.55886
								2.6204	3.12491	2.52116	4.46195	2.39998	5.10344	2.23861	5.45382	2.16581	5.55847
								2.62061	3.12291	2.52135	4.46047	2.40016	5.10244	2.23876	5.45321	2.16595	5.55807
								2.62081	3.12091	2.52154	4.45898	2.40033	5.10144	2.23891	5.4526	2.16609	5.55768
								2.62102	3.1189	2.52173	4.4575	2.4005	5.10044	2.23906	5.45199	2.16623	5.55728
								2.62122	3.1169	2.52192	4.45602	2.40067	5.09944	2.23921	5.45138	2.16637	5.55689
								2.62143	3.11489	2.52211	4.45453	2.40084	5.09844	2.23936	5.45077	2.16651	5.55649
								2.62163	3.11289	2.5223	4.45305	2.40102	5.09745	2.23951	5.45016	2.16665	5.5561
								2.62184	3.11089	2.52249	4.45156	2.40119	5.09645	2.23966	5.44955	2.16679	5.5557
								2.62204	3.10888	2.52268	4.45008	2.40136	5.09545	2.23981	5.44893	2.16693	5.55531
								2.62225	3.10688	2.52287	4.4486	2.40153	5.09445	2.23996	5.44832	2.16707	5.55491
								2.62245	3.10487	2.52306	4.44711	2.4017	5.09345	2.24011	5.44771	2.16721	5.55452
								2.62266	3.10287	2.52325	4.44563	2.40188	5.09245	2.24026	5.4471	2.16735	5.55412
								2.62286	3.10086	2.52344	4.44414	2.40205	5.09145	2.24041	5.44649	2.16749	5.55373
								2.62307	3.09886	2.52363	4.44266	2.40222	5.09045	2.24056	5.44588	2.16763	5.55333
								2.62327	3.09686	2.52382	4.44117	2.40239	5.08945	2.24071	5.44527	2.16777	5.55294
								2.62348	3.09485	2.52401	4.43969	2.40256	5.08846	2.24086	5.44466	2.16791	5.55254
								2.62368	3.09285	2.5242	4.43821	2.40274	5.08746	2.24101	5.44405	2.16805	5.55215
								2.62389	3.09084	2.52439	4.43672	2.40291	5.08646	2.24116	5.44344	2.16819	5.55175
								2.62409	3.08884	2.52458	4.43524	2.40308	5.08546	2.24131	5.44283	2.16833	5.55136
								2.6243	3.08683	2.52477	4.43375	2.40325	5.08446	2.24146	5.44222	2.16847	5.55096
								2.6245	3.08483	2.52496	4.43227	2.40342	5.08346	2.24161	5.44161	2.16861	5.55057
								2.62471	3.08283	2.52515	4.43078	2.4036	5.08246	2.24176	5.441	2.16875	5.55017
								2.62491	3.08082	2.52534	4.4293	2.40377	5.08146	2.24191	5.44038	2.16889	5.54978
								2.62512	3.07882	2.52553	4.42782	2.40394	5.08046	2.24206	5.43977	2.16903	5.54938
								2.62532	3.07681	2.52571	4.42633	2.40411	5.07947	2.24221	5.43916	2.16917	5.54899
								2.62553	3.07481	2.5259	4.42485	2.40428	5.07847	2.24236	5.43855	2.16931	5.54859
								2.62573	3.0728	2.52609	4.42336	2.40446	5.07747	2.24251	5.43794	2.16945	5.5482
								2.62594	3.0708	2.52628	4.42188	2.40463	5.07647	2.24266	5.43733	2.16959	5.5478
								2.62614	3.0688	2.52647	4.42039	2.4048	5.07547	2.2428	5.43672	2.16973	5.54741
								2.62634	3.06679	2.52666	4.41891	2.40497	5.07447	2.24295	5.43611	2.16987	5.54701
								2.62655	3.06479	2.52685	4.41743	2.40514	5.07347	2.2431	5.4355	2.17001	5.54662
								2.62675	3.06278	2.52704	4.41594	2.40532	5.07247	2.24325	5.43489	2.17015	5.54622
								2.62696	3.06078	2.52723	4.41446	2.40549	5.07147	2.2434	5.43428	2.17029	5.54583
								2.62716	3.05878	2.52742	4.41297	2.40566	5.07048	2.24355	5.43367	2.17043	5.54543
								2.62737	3.05677	2.52761	4.41149	2.40583	5.06948	2.2437	5.43306	2.17057	5.54504
								2.62757	3.05477	2.5278	4.41001	2.406	5.06848	2.24385	5.43244	2.17071	5.54464
								2.62778	3.05276	2.52799	4.40852	2.40618	5.06748	2.244	5.43183	2.17085	5.54425
								2.62798	3.05076	2.52818	4.40704	2.40635	5.06648	2.24415	5.43122	2.17099	5.54385
								2.62819	3.04875	2.52837	4.40555	2.40652	5.06548	2.2443	5.43061	2.17113	5.54346
								2.62839	3.04675	2.52856	4.40407	2.40669	5.06448	2.24445	5.43	2.17127	5.54306
								2.6286	3.04475	2.52875	4.40258	2.40686	5.06348	2.2446	5.42939	2.17141	5.54267
								2.6288	3.04274	2.52894	4.4011	2.40704	5.06248	2.24475	5.42878	2.17156	5.54227
								2.62901	3.04074	2.52913	4.39962	2.40721	5.06149	2.2449	5.42817	2.1717	5.54188
								2.62921	3.03873	2.52932	4.39813	2.40738	5.06049	2.24505	5.42756	2.17184	5.54148
								2.62942	3.03673	2.52951	4.39665	2.40755	5.05949	2.2452	5.42695	2.17198	5.54109
								2.62962	3.03472	2.5297	4.39516	2.40772	5.05849	2.24535	5.42634	2.17212	5.54069
								2.62983	3.03272	2.52989	4.39368	2.4079	5.05749	2.2455	5.42573	2.17226	5.5403
								2.63003	3.03072	2.53008	4.39219	2.40807	5.05649	2.24565	5.42512	2.1724	5.5399
								2.63024	3.02871	2.53027	4.39071	2.40824	5.05549	2.2458	5.42451	2.17254	5.53951
								2.63044	3.02671	2.53046	4.38923	2.40841	5.05449	2.24595	5.42389	2.17268	5.53911
								2.63065	3.0247	2.53065	4.38774	2.40858	5.05349	2.2461	5.42328	2.17282	5.53872
								2.63085	3.0227	2.53084	4.38626	2.40876	5.0525	2.24625	5.42267	2.17296	5.53832
								2.63106	3.0207	2.53103	4.38477	2.40893	5.0515	2.2464	5.42206	2.1731	5.53793
								2.63126	3.01869	2.53122	4.38329	2.4091	5.0505	2.24655	5.42145	2.17324	5.53753
								2.63147	3.01669	2.53141	4.3818	2.40927	5.0495	2.2467	5.42084	2.17338	5.53714
								2.63167	3.01468	2.5316	4.38032	2.40944	5.0485	2.24685	5.42023	2.17352	5.53674
								2.63188	3.01268	2.53179	4.37884	2.40961	5.0475	2.247	5.41962	2.17366	5.53635
								2.63208	3.01067	2.53198	4.37735	2.40979	5.0465	2.24715	5.41901	2.1738	5.53595
								2.63229	3.00867	2.53216	4.37587	2.40996	5.0455	2.2473	5.4184	2.17394	5.53556
								2.63249	3.00667	2.53235	4.37438	2.41013	5.04451	2.24745	5.41779	2.17408	5.53516
								2.6327	3.00466	2.53254	4.3729	2.4103	5.04351	2.2476	5.41718	2.17422	5.53477
								2.6329	3.00266	2.53273	4.37142	2.41047	5.04251	2.24774	5.41657	2.17436	5.53437
								2.63311	3.00065	2.53292	4.36993	2.41065	5.04151	2.24789	5.41595	2.1745	5.53398
								2.63331	2.99865	2.53311	4.36845	2.41082	5.04051	2.24804	5.41534	2.17464	5.53358
								2.63352	2.99664	2.5333	4.36696	2.41099	5.03951	2.24819	5.41473	2.17478	5.53319
								2.63372	2.99464	2.53349	4.36548	2.41116	5.03851	2.24834	5.41412	2.17492	5.53279
								2.63393	2.99264	2.53368	4.36399	2.41133	5.03751	2.24849	5.41351	2.17506	5.5324
								2.63413	2.99063	2.53387	4.36251	2.41151	5.03651	2.24864	5.4129	2.1752	5.532
								2.63434	2.98863	2.53406	4.36103	2.41168	5.03552	2.24879	5.41229	2.17534	5.53161
								2.63454	2.98662	2.53425	4.35954	2.41185	5.03452	2.24894	5.41168	2.17548	5.53121
								2.63474	2.98462	2.53444	4.35806	2.41202	5.03352	2.24909	5.41107	2.17562	5.53082
								2.63495	2.98261	2.53463	4.35657	2.41219	5.03252	2.24924	5.41046	2.17576	5.53042
								2.63515	2.98061	2.53482	4.35509	2.41237	5.03152	2.24939	5.40985	2.1759	5.53003
								2.63536	2.97861	2.53501	4.3536	2.41254	5.03052	2.24954	5.40924	2.17604	5.52963
								2.63556	2.9766	2.5352	4.35212	2.41271	5.02952	2.24969	5.40863	2.17618	5.52924
								2.63577	2.9746	2.53539	4.35064	2.41288	5.02852	2.24984	5.40802	2.17632	5.52884
								2.63597	2.97259	2.53558	4.34915	2.41305	5.02752	2.24999	5.4074	2.17646	5.52845
								2.63618	2.97059	2.53577	4.34767	2.41323	5.02653	2.25014	5.40679	2.1766	5.52805
								2.63638	2.96859	2.53596	4.34618	2.4134	5.02553	2.25029	5.40618	2.17674	5.52766
								2.63659	2.96658	2.53615	4.3447	2.41357	5.02453	2.25044	5.40557	2.17688	5.52726
								2.63679	2.96458	2.53634	4.34321	2.41374	5.02353	2.25059	5.40496	2.17702	5.52687
								2.637	2.96257	2.53653	4.34173	2.41391	5.02253	2.25074	5.40435	2.17716	5.52647
								2.6372	2.96057	2.53672	4.34025	2.41409	5.02153	2.25089	5.40374	2.1773	5.52608
								2.63741	2.95856	2.53691	4.33876	2.41426	5.02053	2.25104	5.40313	2.17744	5.52568
								2.63761	2.95656	2.5371	4.33728	2.41443	5.01953	2.25119	5.40252	2.17758	5.52529
								2.63782	2.95456	2.53729	4.33579	2.4146	5.01853	2.25134	5.40191	2.17772	5.52489
								2.63802	2.95255	2.53748	4.33431	2.41477	5.01754	2.25149	5.4013	2.17786	5.5245
								2.63823	2.95055	2.53767	4.33283	2.41495	5.01654	2.25164	5.40069	2.178	5.5241
								2.63843	2.94854	2.53786	4.33134	2.41512	5.01554	2.25179	5.40008	2.17814	5.52371
								2.63864	2.94654	2.53805	4.32986	2.41529	5.01454	2.25194	5.39946	2.17828	5.52331
								2.63884	2.94453	2.53824	4.32837	2.41546	5.01354	2.25209	5.39885	2.17842	5.52292
								2.63905	2.94253	2.53843	4.32689	2.41563	5.01254	2.25224	5.39824	2.17856	5.52252
								2.63925	2.94053	2.53861	4.3254	2.41581	5.01154	2.25239	5.39763	2.1787	5.52213
								2.63946	2.93852	2.5388	4.32392	2.41598	5.01054	2.25253	5.39702	2.17884	5.52173
								2.63966	2.93652	2.53899	4.32244	2.41615	5.00954	2.25268	5.39641	2.17898	5.52134
								2.63987	2.93451	2.53918	4.32095	2.41632	5.00855	2.25283	5.3958	2.17912	5.52094
								2.64007	2.93251	2.53937	4.31947	2.41649	5.00755	2.25298	5.39519	2.17926	5.52055
								2.64028	2.93051	2.53956	4.31798	2.41667	5.00655	2.25313	5.39458	2.1794	5.52015
								2.64048	2.9285	2.53975	4.3165	2.41684	5.00555	2.25328	5.39397	2.17954	5.51976
								2.64069	2.9265	2.53994	4.31501	2.41701	5.00455	2.25343	5.39336	2.17968	5.51937
								2.64089	2.92449	2.54013	4.31353	2.41718	5.00355	2.25358	5.39275	2.17982	5.51897
								2.6411	2.92249	2.54032	4.31205	2.41735	5.00255	2.25373	5.39214	2.17996	5.51858
								2.6413	2.92048	2.54051	4.31056	2.41753	5.00155	2.25388	5.39153	2.1801	5.51818
								2.64151	2.91848	2.5407	4.30908	2.4177	5.00056	2.25403	5.39091	2.18024	5.51779
								2.64171	2.91648	2.54089	4.30759	2.41787	4.99956	2.25418	5.3903	2.18038	5.51739
								2.64192	2.91447	2.54108	4.30611	2.41804	4.99856	2.25433	5.38969	2.18052	5.517
								2.64212	2.91247	2.54127	4.30462	2.41821	4.99756	2.25448	5.38908	2.18066	5.5166
								2.64233	2.91046	2.54146	4.30314	2.41839	4.99656	2.25463	5.38847	2.1808	5.51621
								2.64253	2.90846	2.54165	4.30166	2.41856	4.99556	2.25478	5.38786	2.18094	5.51581
								2.64273	2.90645	2.54184	4.30017	2.41873	4.99456	2.25493	5.38725	2.18108	5.51542
								2.64294	2.90445	2.54203	4.29869	2.4189	4.99356	2.25508	5.38664	2.18122	5.51502
								2.64314	2.90245	2.54222	4.2972	2.41907	4.99256	2.25523	5.38603	2.18137	5.51463
								2.64335	2.90044	2.54241	4.29572	2.41925	4.99157	2.25538	5.38542	2.18151	5.51423
								2.64355	2.89844	2.5426	4.29423	2.41942	4.99057	2.25553	5.38481	2.18165	5.51384
								2.64376	2.89643	2.54279	4.29275	2.41959	4.98957	2.25568	5.3842	2.18179	5.51344
								2.64396	2.89443	2.54298	4.29127	2.41976	4.98857	2.25583	5.38359	2.18193	5.51305
								2.64417	2.89243	2.54317	4.28978	2.41993	4.98757	2.25598	5.38298	2.18207	5.51265
								2.64437	2.89042	2.54336	4.2883	2.42011	4.98657	2.25613	5.38236	2.18221	5.51226
								2.64458	2.88842	2.54355	4.28681	2.42028	4.98557	2.25628	5.38175	2.18235	5.51186
								2.64478	2.88641	2.54374	4.28533	2.42045	4.98457	2.25643	5.38114	2.18249	5.51147
								2.64499	2.88441	2.54393	4.28385	2.42062	4.98357	2.25658	5.38053	2.18263	5.51107
								2.64519	2.8824	2.54412	4.28236	2.42079	4.98258	2.25673	5.37992	2.18277	5.51068
								2.6454	2.8804	2.54431	4.28088	2.42096	4.98158	2.25688	5.37931	2.18291	5.51028
								2.6456	2.8784	2.5445	4.27939	2.42114	4.98058	2.25703	5.3787	2.18305	5.50989
								2.64581	2.87639	2.54469	4.27791	2.42131	4.97958	2.25718	5.37809	2.18319	5.50949
								2.64601	2.87439	2.54488	4.27642	2.42148	4.97858	2.25733	5.37748	2.18333	5.5091
								2.64622	2.87238	2.54506	4.27494	2.42165	4.97758	2.25747	5.37687	2.18347	5.5087
								2.64642	2.87038	2.54525	4.27346	2.42182	4.97658	2.25762	5.37626	2.18361	5.50831
								2.64663	2.86837	2.54544	4.27197	2.422	4.97558	2.25777	5.37565	2.18375	5.50791
								2.64683	2.86637	2.54563	4.27049	2.42217	4.97458	2.25792	5.37504	2.18389	5.50752
								2.64704	2.86437	2.54582	4.269	2.42234	4.97359	2.25807	5.37442	2.18403	5.50712
								2.64724	2.86236	2.54601	4.26752	2.42251	4.97259	2.25822	5.37381	2.18417	5.50673
								2.64745	2.86036	2.5462	4.26603	2.42268	4.97159	2.25837	5.3732	2.18431	5.50633
								2.64765	2.85835	2.54639	4.26455	2.42286	4.97059	2.25852	5.37259	2.18445	5.50594
								2.64786	2.85635	2.54658	4.26307	2.42303	4.96959	2.25867	5.37198	2.18459	5.50554
								2.64806	2.85434	2.54677	4.26158	2.4232	4.96859	2.25882	5.37137	2.18473	5.50515
								2.64827	2.85234	2.54696	4.2601	2.42337	4.96759	2.25897	5.37076	2.18487	5.50475
								2.64847	2.85034	2.54715	4.25861	2.42354	4.96659	2.25912	5.37015	2.18501	5.50436
								2.64868	2.84833	2.54734	4.25713	2.42372	4.96559	2.25927	5.36954	2.18515	5.50396
								2.64888	2.84633	2.54753	4.25564	2.42389	4.9646	2.25942	5.36893	2.18529	5.50357
								2.64909	2.84432	2.54772	4.25416	2.42406	4.9636	2.25957	5.36832	2.18543	5.50317
								2.64929	2.84232	2.54791	4.25268	2.42423	4.9626	2.25972	5.36771	2.18557	5.50278
								2.6495	2.84032	2.5481	4.25119	2.4244	4.9616	2.25987	5.3671	2.18571	5.50238
								2.6497	2.83831	2.54829	4.24971	2.42458	4.9606	2.26002	5.36649	2.18585	5.50199
								2.64991	2.83631	2.54848	4.24822	2.42475	4.9596	2.26017	5.36587	2.18599	5.50159
								2.65011	2.8343	2.54867	4.24674	2.42492	4.9586	2.26032	5.36526	2.18613	5.5012
								2.65032	2.8323	2.54886	4.24526	2.42509	4.9576	2.26047	5.36465	2.18627	5.5008
								2.65052	2.83029	2.54905	4.24377	2.42526	4.9566	2.26062	5.36404	2.18641	5.50041
								2.65072	2.82829	2.54924	4.24229	2.42544	4.95561	2.26077	5.36343	2.18655	5.50001
								2.65093	2.82629	2.54943	4.2408	2.42561	4.95461	2.26092	5.36282	2.18669	5.49962
								2.65113	2.82428	2.54962	4.23932	2.42578	4.95361	2.26107	5.36221	2.18683	5.49922
								2.65134	2.82228	2.54981	4.23783	2.42595	4.95261	2.26122	5.3616	2.18697	5.49883
								2.65154	2.82027	2.55	4.23635	2.42612	4.95161	2.26137	5.36099	2.18711	5.49843
								2.65175	2.81827	2.55019	4.23487	2.4263	4.95061	2.26152	5.36038	2.18725	5.49804
								2.65195	2.81626	2.55038	4.23338	2.42647	4.94961	2.26167	5.35977	2.18739	5.49764
								2.65216	2.81426	2.55057	4.2319	2.42664	4.94861	2.26182	5.35916	2.18753	5.49725
								2.65236	2.81226	2.55076	4.23041	2.42681	4.94762	2.26197	5.35855	2.18767	5.49685
								2.65257	2.81025	2.55095	4.22893	2.42698	4.94662	2.26212	5.35793	2.18781	5.49646
								2.65277	2.80825	2.55114	4.22744	2.42716	4.94562	2.26226	5.35732	2.18795	5.49606
								2.65298	2.80624	2.55132	4.22596	2.42733	4.94462	2.26241	5.35671	2.18809	5.49567
								2.65318	2.80424	2.55151	4.22448	2.4275	4.94362	2.26256	5.3561	2.18823	5.49527
								2.65339	2.80224	2.5517	4.22299	2.42767	4.94262	2.26271	5.35549	2.18837	5.49488
								2.65359	2.80023	2.55189	4.22151	2.42784	4.94162	2.26286	5.35488	2.18851	5.49448
								2.6538	2.79823	2.55208	4.22002	2.42802	4.94062	2.26301	5.35427	2.18865	5.49409
								2.654	2.79622	2.55227	4.21854	2.42819	4.93962	2.26316	5.35366	2.18879	5.49369
								2.65421	2.79422	2.55246	4.21705	2.42836	4.93863	2.26331	5.35305	2.18893	5.4933
								2.65441	2.79221	2.55265	4.21557	2.42853	4.93763	2.26346	5.35244	2.18907	5.4929
								2.65462	2.79021	2.55284	4.21409	2.4287	4.93663	2.26361	5.35183	2.18921	5.49251
								2.65482	2.78821	2.55303	4.2126	2.42888	4.93563	2.26376	5.35122	2.18935	5.49211
								2.65503	2.7862	2.55322	4.21112	2.42905	4.93463	2.26391	5.35061	2.18949	5.49172
								2.65523	2.7842	2.55341	4.20963	2.42922	4.93363	2.26406	5.35	2.18963	5.49132
								2.65544	2.78219	2.5536	4.20815	2.42939	4.93263	2.26421	5.34938	2.18977	5.49093
								2.65564	2.78019	2.55379	4.20667	2.42956	4.93163	2.26436	5.34877	2.18991	5.49053
								2.65585	2.77818	2.55398	4.20518	2.42974	4.93063	2.26451	5.34816	2.19005	5.49014
								2.65605	2.77618	2.55417	4.2037	2.42991	4.92964	2.26466	5.34755	2.19019	5.48974
								2.65626	2.77418	2.55436	4.20221	2.43008	4.92864	2.26481	5.34694	2.19033	5.48935
								2.65646	2.77217	2.55455	4.20073	2.43025	4.92764	2.26496	5.34633	2.19047	5.48895
								2.65667	2.77017	2.55474	4.19924	2.43042	4.92664	2.26511	5.34572	2.19061	5.48856
								2.65687	2.76816	2.55493	4.19776	2.4306	4.92564	2.26526	5.34511	2.19075	5.48816
								2.65708	2.76616	2.55512	4.19628	2.43077	4.92464	2.26541	5.3445	2.19089	5.48777
								2.65728	2.76415	2.55531	4.19479	2.43094	4.92364	2.26556	5.34389	2.19103	5.48737
								2.65749	2.76215	2.5555	4.19331	2.43111	4.92264	2.26571	5.34328	2.19117	5.48698
								2.65769	2.76015	2.55569	4.19182	2.43128	4.92164	2.26586	5.34267	2.19132	5.48658
								2.6579	2.75814	2.55588	4.19034	2.43146	4.92065	2.26601	5.34206	2.19146	5.48619
								2.6581	2.75614	2.55607	4.18885	2.43163	4.91965	2.26616	5.34144	2.1916	5.48579
								2.65831	2.75413	2.55626	4.18737	2.4318	4.91865	2.26631	5.34083	2.19174	5.4854
								2.65851	2.75213	2.55645	4.18589	2.43197	4.91765	2.26646	5.34022	2.19188	5.485
								2.65871	2.75013	2.55664	4.1844	2.43214	4.91665	2.26661	5.33961	2.19202	5.48461
								2.65892	2.74812	2.55683	4.18292	2.43231	4.91565	2.26676	5.339	2.19216	5.48421
								2.65912	2.74612	2.55702	4.18143	2.43249	4.91465	2.26691	5.33839	2.1923	5.48382
								2.65933	2.74411	2.55721	4.17995	2.43266	4.91365	2.26705	5.33778	2.19244	5.48342
								2.65953	2.74211	2.5574	4.17846	2.43283	4.91265	2.2672	5.33717	2.19258	5.48303
								2.65974	2.7401	2.55759	4.17698	2.433	4.91166	2.26735	5.33656	2.19272	5.48263
								2.65994	2.7381	2.55777	4.1755	2.43317	4.91066	2.2675	5.33595	2.19286	5.48224
								2.66015	2.7361	2.55796	4.17401	2.43335	4.90966	2.26765	5.33534	2.193	5.48184
								2.66035	2.73409	2.55815	4.17253	2.43352	4.90866	2.2678	5.33473	2.19314	5.48145
								2.66056	2.73209	2.55834	4.17104	2.43369	4.90766	2.26795	5.33412	2.19328	5.48105
								2.66076	2.73008	2.55853	4.16956	2.43386	4.90666	2.2681	5.33351	2.19342	5.48066
								2.66097	2.72808	2.55872	4.16808	2.43403	4.90566	2.26825	5.33289	2.19356	5.48026
								2.66117	2.72607	2.55891	4.16659	2.43421	4.90466	2.2684	5.33228	2.1937	5.47987
								2.66138	2.72407	2.5591	4.16511	2.43438	4.90367	2.26855	5.33167	2.19384	5.47947
								2.66158	2.72207	2.55929	4.16362	2.43455	4.90267	2.2687	5.33106	2.19398	5.47908
								2.66179	2.72006	2.55948	4.16214	2.43472	4.90167	2.26885	5.33045	2.19412	5.47868
								2.66199	2.71806	2.55967	4.16065	2.43489	4.90067	2.269	5.32984	2.19426	5.47829
								2.6622	2.71605	2.55986	4.15917	2.43507	4.89967	2.26915	5.32923	2.1944	5.47789
								2.6624	2.71405	2.56005	4.15769	2.43524	4.89867	2.2693	5.32862	2.19454	5.4775
								2.66261	2.71205	2.56024	4.1562	2.43541	4.89767	2.26945	5.32801	2.19468	5.4771
								2.66281	2.71004	2.56043	4.15472	2.43558	4.89667	2.2696	5.3274	2.19482	5.47671
								2.66302	2.70804	2.56062	4.15323	2.43575	4.89567	2.26975	5.32679	2.19496	5.47631
								2.66322	2.70603	2.56081	4.15175	2.43593	4.89468	2.2699	5.32618	2.1951	5.47592
								2.66343	2.70403	2.561	4.15026	2.4361	4.89368	2.27005	5.32557	2.19524	5.47552
								2.66363	2.70202	2.56119	4.14878	2.43627	4.89268	2.2702	5.32495	2.19538	5.47513
								2.66384	2.70002	2.56138	4.1473	2.43644	4.89168	2.27035	5.32434	2.19552	5.47473
								2.66404	2.69802	2.56157	4.14581	2.43661	4.89068	2.2705	5.32373	2.19566	5.47434
								2.66425	2.69601	2.56176	4.14433	2.43679	4.88968	2.27065	5.32312	2.1958	5.47394
								2.66445	2.69401	2.56195	4.14284	2.43696	4.88868	2.2708	5.32251	2.19594	5.47355
								2.66466	2.692	2.56214	4.14136	2.43713	4.88768	2.27095	5.3219	2.19608	5.47315
								2.66486	2.69	2.56233	4.13987	2.4373	4.88668	2.2711	5.32129	2.19622	5.47276
								2.66507	2.68799	2.56252	4.13839	2.43747	4.88569	2.27125	5.32068	2.19636	5.47236
								2.66527	2.68599	2.56271	4.13691	2.43765	4.88469	2.2714	5.32007	2.1965	5.47197
								2.66548	2.68399	2.5629	4.13542	2.43782	4.88369	2.27155	5.31946	2.19664	5.47157
								2.66568	2.68198	2.56309	4.13394	2.43799	4.88269	2.2717	5.31885	2.19678	5.47118
								2.66589	2.67998	2.56328	4.13245	2.43816	4.88169	2.27185	5.31824	2.19692	5.47078
								2.66609	2.67797	2.56347	4.13097	2.43833	4.88069	2.27199	5.31763	2.19706	5.47039
								2.6663	2.67597	2.56366	4.12949	2.43851	4.87969	2.27214	5.31702	2.1972	5.46999
								2.6665	2.67396	2.56385	4.128	2.43868	4.87869	2.27229	5.3164	2.19734	5.4696
								2.6667	2.67196	2.56404	4.12652	2.43885	4.87769	2.27244	5.31579	2.19748	5.4692
								2.66691	2.66996	2.56422	4.12503	2.43902	4.8767	2.27259	5.31518	2.19762	5.46881
								2.66711	2.66795	2.56441	4.12355	2.43919	4.8757	2.27274	5.31457	2.19776	5.46841
								2.66732	2.66595	2.5646	4.12206	2.43937	4.8747	2.27289	5.31396	2.1979	5.46802
								2.66752	2.66394	2.56479	4.12058	2.43954	4.8737	2.27304	5.31335	2.19804	5.46762
								2.66773	2.66194	2.56498	4.1191	2.43971	4.8727	2.27319	5.31274	2.19818	5.46723
								2.66793	2.65994	2.56517	4.11761	2.43988	4.8717	2.27334	5.31213	2.19832	5.46683
								2.66814	2.65793	2.56536	4.11613	2.44005	4.8707	2.27349	5.31152	2.19846	5.46644
								2.66834	2.65593	2.56555	4.11464	2.44023	4.8697	2.27364	5.31091	2.1986	5.46604
								2.66855	2.65392	2.56574	4.11316	2.4404	4.8687	2.27379	5.3103	2.19874	5.46565
								2.66875	2.65192	2.56593	4.11167	2.44057	4.86771	2.27394	5.30969	2.19888	5.46525
								2.66896	2.64991	2.56612	4.11019	2.44074	4.86671	2.27409	5.30908	2.19902	5.46486
								2.66916	2.64791	2.56631	4.10871	2.44091	4.86571	2.27424	5.30847	2.19916	5.46446
								2.66937	2.64591	2.5665	4.10722	2.44109	4.86471	2.27439	5.30785	2.1993	5.46407
								2.66957	2.6439	2.56669	4.10574	2.44126	4.86371	2.27454	5.30724	2.19944	5.46367
								2.66978	2.6419	2.56688	4.10425	2.44143	4.86271	2.27469	5.30663	2.19958	5.46328
								2.66998	2.63989	2.56707	4.10277	2.4416	4.86171	2.27484	5.30602	2.19972	5.46288
								2.67019	2.63789	2.56726	4.10128	2.44177	4.86071	2.27499	5.30541	2.19986	5.46249
								2.67039	2.63588	2.56745	4.0998	2.44195	4.85971	2.27514	5.3048	2.2	5.46209
								2.6706	2.63388	2.56764	4.09832	2.44212	4.85872	2.27529	5.30419	2.20014	5.4617
								2.6708	2.63188	2.56783	4.09683	2.44229	4.85772	2.27544	5.30358	2.20028	5.4613
								2.67101	2.62987	2.56802	4.09535	2.44246	4.85672	2.27559	5.30297	2.20042	5.46091
								2.67121	2.62787	2.56821	4.09386	2.44263	4.85572	2.27574	5.30236	2.20056	5.46051
								2.67142	2.62586	2.5684	4.09238	2.44281	4.85472	2.27589	5.30175	2.2007	5.46012
								2.67162	2.62386	2.56859	4.09089	2.44298	4.85372	2.27604	5.30114	2.20084	5.45972
								2.67183	2.62186	2.56878	4.08941	2.44315	4.85272	2.27619	5.30053	2.20098	5.45933
								2.67203	2.61985	2.56897	4.08793	2.44332	4.85172	2.27634	5.29991	2.20113	5.45893
								2.67224	2.61785	2.56916	4.08644	2.44349	4.85073	2.27649	5.2993	2.20127	5.45854
								2.67244	2.61584	2.56935	4.08496	2.44366	4.84973	2.27664	5.29869	2.20141	5.45814
								2.67265	2.61384	2.56954	4.08347	2.44384	4.84873	2.27678	5.29808	2.20155	5.45775
								2.67285	2.61183	2.56973	4.08199	2.44401	4.84773	2.27693	5.29747	2.20169	5.45735
								2.67306	2.60983	2.56992	4.08051	2.44418	4.84673	2.27708	5.29686	2.20183	5.45696
								2.67326	2.60783	2.57011	4.07902	2.44435	4.84573	2.27723	5.29625	2.20197	5.45656
								2.67347	2.60582	2.5703	4.07754	2.44452	4.84473	2.27738	5.29564	2.20211	5.45617
								2.67367	2.60382	2.57049	4.07605	2.4447	4.84373	2.27753	5.29503	2.20225	5.45577
								2.67388	2.60181	2.57067	4.07457	2.44487	4.84273	2.27768	5.29442	2.20239	5.45538
								2.67408	2.59981	2.57086	4.07308	2.44504	4.84174	2.27783	5.29381	2.20253	5.45498
								2.67429	2.5978	2.57105	4.0716	2.44521	4.84074	2.27798	5.2932	2.20267	5.45459
								2.67449	2.5958	2.57124	4.07012	2.44538	4.83974	2.27813	5.29259	2.20281	5.45419
								2.67469	2.5938	2.57143	4.06863	2.44556	4.83874	2.27828	5.29198	2.20295	5.4538
								2.6749	2.59179	2.57162	4.06715	2.44573	4.83774	2.27843	5.29136	2.20309	5.4534
								2.6751	2.58979	2.57181	4.06566	2.4459	4.83674	2.27858	5.29075	2.20323	5.45301
								2.67531	2.58778	2.572	4.06418	2.44607	4.83574	2.27873	5.29014	2.20337	5.45261
								2.67551	2.58578	2.57219	4.06269	2.44624	4.83474	2.27888	5.28953	2.20351	5.45222
								2.67572	2.58377	2.57238	4.06121	2.44642	4.83374	2.27903	5.28892	2.20365	5.45182
								2.67592	2.58177	2.57257	4.05973	2.44659	4.83275	2.27918	5.28831	2.20379	5.45143
								2.67613	2.57977	2.57276	4.05824	2.44676	4.83175	2.27933	5.2877	2.20393	5.45103
								2.67633	2.57776	2.57295	4.05676	2.44693	4.83075	2.27948	5.28709	2.20407	5.45064
								2.67654	2.57576	2.57314	4.05527	2.4471	4.82975	2.27963	5.28648	2.20421	5.45024
								2.67674	2.57375	2.57333	4.05379	2.44728	4.82875	2.27978	5.28587	2.20435	5.44985
								2.67695	2.57175	2.57352	4.0523	2.44745	4.82775	2.27993	5.28526	2.20449	5.44945
								2.67715	2.56975	2.57371	4.05082	2.44762	4.82675	2.28008	5.28465	2.20463	5.44906
								2.67736	2.56774	2.5739	4.04934	2.44779	4.82575	2.28023	5.28404	2.20477	5.44866
								2.67756	2.56574	2.57409	4.04785	2.44796	4.82475	2.28038	5.28342	2.20491	5.44827
								2.67777	2.56373	2.57428	4.04637	2.44814	4.82376	2.28053	5.28281	2.20505	5.44787
								2.67797	2.56173	2.57447	4.04488	2.44831	4.82276	2.28068	5.2822	2.20519	5.44748
								2.67818	2.55972	2.57466	4.0434	2.44848	4.82176	2.28083	5.28159	2.20533	5.44708
								2.67838	2.55772	2.57485	4.04192	2.44865	4.82076	2.28098	5.28098	2.20547	5.44669
								2.67859	2.55572	2.57504	4.04043	2.44882	4.81976	2.28113	5.28037	2.20561	5.44629
								2.67879	2.55371	2.57523	4.03895	2.449	4.81876	2.28128	5.27976	2.20575	5.4459
								2.679	2.55171	2.57542	4.03746	2.44917	4.81776	2.28143	5.27915	2.20589	5.4455
								2.6792	2.5497	2.57561	4.03598	2.44934	4.81676	2.28157	5.27854	2.20603	5.44511
								2.67941	2.5477	2.5758	4.03449	2.44951	4.81576	2.28172	5.27793	2.20617	5.44471
								2.67961	2.54569	2.57599	4.03301	2.44968	4.81477	2.28187	5.27732	2.20631	5.44432
								2.67982	2.54369	2.57618	4.03153	2.44986	4.81377	2.28202	5.27671	2.20645	5.44392
								2.68002	2.54169	2.57637	4.03004	2.45003	4.81277	2.28217	5.2761	2.20659	5.44353
								2.68023	2.53968	2.57656	4.02856	2.4502	4.81177	2.28232	5.27549	2.20673	5.44313
								2.68043	2.53768	2.57675	4.02707	2.45037	4.81077	2.28247	5.27487	2.20687	5.44274
								2.68064	2.53567	2.57694	4.02559	2.45054	4.80977	2.28262	5.27426	2.20701	5.44234
								2.68084	2.53367	2.57712	4.0241	2.45072	4.80877	2.28277	5.27365	2.20715	5.44195
								2.68105	2.53167	2.57731	4.02262	2.45089	4.80777	2.28292	5.27304	2.20729	5.44155
								2.68125	2.52966	2.5775	4.02114	2.45106	4.80678	2.28307	5.27243	2.20743	5.44116
								2.68146	2.52766	2.57769	4.01965	2.45123	4.80578	2.28322	5.27182	2.20757	5.44076
								2.68166	2.52565	2.57788	4.01817	2.4514	4.80478	2.28337	5.27121	2.20771	5.44037
								2.68187	2.52365	2.57807	4.01668	2.45158	4.80378	2.28352	5.2706	2.20785	5.43997
								2.68207	2.52164	2.57826	4.0152	2.45175	4.80278	2.28367	5.26999	2.20799	5.43958
								2.68228	2.51964	2.57845	4.01371	2.45192	4.80178	2.28382	5.26938	2.20813	5.43918
								2.68248	2.51764	2.57864	4.01223	2.45209	4.80078	2.28397	5.26877	2.20827	5.43879
								2.68268	2.51563	2.57883	4.01075	2.45226	4.79978	2.28412	5.26816	2.20841	5.43839
								2.68289	2.51363	2.57902	4.00926	2.45244	4.79878	2.28427	5.26755	2.20855	5.438
								2.68309	2.51162	2.57921	4.00778	2.45261	4.79779	2.28442	5.26693	2.20869	5.4376
								2.6833	2.50962	2.5794	4.00629	2.45278	4.79679	2.28457	5.26632	2.20883	5.43721
								2.6835	2.50761	2.57959	4.00481	2.45295	4.79579	2.28472	5.26571	2.20897	5.43681
								2.68371	2.50561	2.57978	4.00333	2.45312	4.79479	2.28487	5.2651	2.20911	5.43642
								2.68391	2.50361	2.57997	4.00184	2.4533	4.79379	2.28502	5.26449	2.20925	5.43602
								2.68412	2.5016	2.58016	4.00036	2.45347	4.79279	2.28517	5.26388	2.20939	5.43563
								2.68432	2.4996	2.58035	3.99887	2.45364	4.79179	2.28532	5.26327	2.20953	5.43523
								2.68453	2.49759	2.58054	3.99739	2.45381	4.79079	2.28547	5.26266	2.20967	5.43484
								2.68473	2.49559	2.58073	3.9959	2.45398	4.78979	2.28562	5.26205	2.20981	5.43444
								2.68494	2.49358	2.58092	3.99442	2.45416	4.7888	2.28577	5.26144	2.20995	5.43405
								2.68514	2.49158	2.58111	3.99294	2.45433	4.7878	2.28592	5.26083	2.21009	5.43365
								2.68535	2.48958	2.5813	3.99145	2.4545	4.7868	2.28607	5.26022	2.21023	5.43326
								2.68555	2.48757	2.58149	3.98997	2.45467	4.7858	2.28622	5.25961	2.21037	5.43286
								2.68576	2.48557	2.58168	3.98848	2.45484	4.7848	2.28637	5.259	2.21051	5.43247
								2.68596	2.48356	2.58187	3.987	2.45501	4.7838	2.28651	5.25838	2.21065	5.43207
								2.68617	2.48156	2.58206	3.98551	2.45519	4.7828	2.28666	5.25777	2.21079	5.43168
								2.68637	2.47956	2.58225	3.98403	2.45536	4.7818	2.28681	5.25716	2.21094	5.43128
								2.68658	2.47755	2.58244	3.98255	2.45553	4.7808	2.28696	5.25655	2.21108	5.43089
								2.68678	2.47555	2.58263	3.98106	2.4557	4.77981	2.28711	5.25594	2.21122	5.43049
								2.68699	2.47354	2.58282	3.97958	2.45587	4.77881	2.28726	5.25533	2.21136	5.4301
								2.68719	2.47154	2.58301	3.97809	2.45605	4.77781	2.28741	5.25472	2.2115	5.4297
								2.6874	2.46953	2.5832	3.97661	2.45622	4.77681	2.28756	5.25411	2.21164	5.42931
								2.6876	2.46753	2.58339	3.97512	2.45639	4.77581	2.28771	5.2535	2.21178	5.42891
								2.68781	2.46553	2.58357	3.97364	2.45656	4.77481	2.28786	5.25289	2.21192	5.42852
								2.68801	2.46352	2.58376	3.97216	2.45673	4.77381	2.28801	5.25228	2.21206	5.42812
								2.68822	2.46152	2.58395	3.97067	2.45691	4.77281	2.28816	5.25167	2.2122	5.42773
								2.68842	2.45951	2.58414	3.96919	2.45708	4.77181	2.28831	5.25106	2.21234	5.42733
								2.68863	2.45751	2.58433	3.9677	2.45725	4.77082	2.28846	5.25044	2.21248	5.42694
								2.68883	2.4555	2.58452	3.96622	2.45742	4.76982	2.28861	5.24983	2.21262	5.42654
								2.68904	2.4535	2.58471	3.96474	2.45759	4.76882	2.28876	5.24922	2.21276	5.42615
								2.68924	2.4515	2.5849	3.96325	2.45777	4.76782	2.28891	5.24861	2.2129	5.42575
								2.68945	2.44949	2.58509	3.96177	2.45794	4.76682	2.28906	5.248	2.21304	5.42536
								2.68965	2.44749	2.58528	3.96028	2.45811	4.76582	2.28921	5.24739	2.21318	5.42496
								2.68986	2.44548	2.58547	3.9588	2.45828	4.76482	2.28936	5.24678	2.21332	5.42457
								2.69006	2.44348	2.58566	3.95731	2.45845	4.76382	2.28951	5.24617	2.21346	5.42417
								2.69027	2.44148	2.58585	3.95583	2.45863	4.76282	2.28966	5.24556	2.2136	5.42378
								2.69047	2.43947	2.58604	3.95435	2.4588	4.76183	2.28981	5.24495	2.21374	5.42338
								2.69068	2.43747	2.58623	3.95286	2.45897	4.76083	2.28996	5.24434	2.21388	5.42299
								2.69088	2.43546	2.58642	3.95138	2.45914	4.75983	2.29011	5.24373	2.21402	5.42259
								2.69108	2.43346	2.58661	3.94989	2.45931	4.75883	2.29026	5.24312	2.21416	5.4222
								2.69129	2.43145	2.5868	3.94841	2.45949	4.75783	2.29041	5.24251	2.2143	5.4218
								2.69149	2.42945	2.58699	3.94692	2.45966	4.75683	2.29056	5.24189	2.21444	5.42141
								2.6917	2.42745	2.58718	3.94544	2.45983	4.75583	2.29071	5.24128	2.21458	5.42101
								2.6919	2.42544	2.58737	3.94396	2.46	4.75483	2.29086	5.24067	2.21472	5.42062
								2.69211	2.42344	2.58756	3.94247	2.46017	4.75384	2.29101	5.24006	2.21486	5.42022
								2.69231	2.42143	2.58775	3.94099	2.46035	4.75284	2.29116	5.23945	2.215	5.41983
								2.69252	2.41943	2.58794	3.9395	2.46052	4.75184	2.2913	5.23884	2.21514	5.41943
								2.69272	2.41742	2.58813	3.93802	2.46069	4.75084	2.29145	5.23823	2.21528	5.41904
								2.69293	2.41542	2.58832	3.93653	2.46086	4.74984	2.2916	5.23762	2.21542	5.41864
								2.69313	2.41342	2.58851	3.93505	2.46103	4.74884	2.29175	5.23701	2.21556	5.41825
								2.69334	2.41141	2.5887	3.93357	2.46121	4.74784	2.2919	5.2364	2.2157	5.41785
								2.69354	2.40941	2.58889	3.93208	2.46138	4.74684	2.29205	5.23579	2.21584	5.41746
								2.69375	2.4074	2.58908	3.9306	2.46155	4.74584	2.2922	5.23518	2.21598	5.41706
								2.69395	2.4054	2.58927	3.92911	2.46172	4.74485	2.29235	5.23457	2.21612	5.41667
								2.69416	2.40339	2.58946	3.92763	2.46189	4.74385	2.2925	5.23396	2.21626	5.41627
								2.69436	2.40139	2.58965	3.92615	2.46207	4.74285	2.29265	5.23334	2.2164	5.41588
								2.69457	2.39939	2.58984	3.92466	2.46224	4.74185	2.2928	5.23273	2.21654	5.41548
								2.69477	2.39738	2.59002	3.92318	2.46241	4.74085	2.29295	5.23212	2.21668	5.41509
								2.69498	2.39538	2.59021	3.92169	2.46258	4.73985	2.2931	5.23151	2.21682	5.41469
								2.69518	2.39337	2.5904	3.92021	2.46275	4.73885	2.29325	5.2309	2.21696	5.4143
								2.69539	2.39137	2.59059	3.91872	2.46293	4.73785	2.2934	5.23029	2.2171	5.4139
								2.69559	2.38937	2.59078	3.91724	2.4631	4.73685	2.29355	5.22968	2.21724	5.41351
								2.6958	2.38736	2.59097	3.91576	2.46327	4.73586	2.2937	5.22907	2.21738	5.41311
								2.696	2.38536	2.59116	3.91427	2.46344	4.73486	2.29385	5.22846	2.21752	5.41272
								2.69621	2.38335	2.59135	3.91279	2.46361	4.73386	2.294	5.22785	2.21766	5.41232
								2.69641	2.38135	2.59154	3.9113	2.46379	4.73286	2.29415	5.22724	2.2178	5.41193
								2.69662	2.37934	2.59173	3.90982	2.46396	4.73186	2.2943	5.22663	2.21794	5.41153
								2.69682	2.37734	2.59192	3.90833	2.46413	4.73086	2.29445	5.22602	2.21808	5.41114
								2.69703	2.37534	2.59211	3.90685	2.4643	4.72986	2.2946	5.2254	2.21822	5.41074
								2.69723	2.37333	2.5923	3.90537	2.46447	4.72886	2.29475	5.22479	2.21836	5.41035
								2.69744	2.37133	2.59249	3.90388	2.46465	4.72786	2.2949	5.22418	2.2185	5.40995
								2.69764	2.36932	2.59268	3.9024	2.46482	4.72687	2.29505	5.22357	2.21864	5.40956
								2.69785	2.36732	2.59287	3.90091	2.46499	4.72587	2.2952	5.22296	2.21878	5.40916
								2.69805	2.36531	2.59306	3.89943	2.46516	4.72487	2.29535	5.22235	2.21892	5.40877
								2.69826	2.36331	2.59325	3.89794	2.46533	4.72387	2.2955	5.22174	2.21906	5.40837
								2.69846	2.36131	2.59344	3.89646	2.46551	4.72287	2.29565	5.22113	2.2192	5.40798
								2.69867	2.3593	2.59363	3.89498	2.46568	4.72187	2.2958	5.22052	2.21934	5.40758
								2.69887	2.3573	2.59382	3.89349	2.46585	4.72087	2.29595	5.21991	2.21948	5.40719
								2.69907	2.35529	2.59401	3.89201	2.46602	4.71987	2.2961	5.2193	2.21962	5.40679
								2.69928	2.35329	2.5942	3.89052	2.46619	4.71887	2.29624	5.21869	2.21976	5.4064
								2.69948	2.35129	2.59439	3.88904	2.46636	4.71788	2.29639	5.21808	2.2199	5.406
								2.69969	2.34928	2.59458	3.88755	2.46654	4.71688	2.29654	5.21747	2.22004	5.40561
								2.69989	2.34728	2.59477	3.88607	2.46671	4.71588	2.29669	5.21685	2.22018	5.40521
								2.7001	2.34527	2.59496	3.88459	2.46688	4.71488	2.29684	5.21624	2.22032	5.40482
								2.7003	2.34327	2.59515	3.8831	2.46705	4.71388	2.29699	5.21563	2.22046	5.40442
								2.70051	2.34126	2.59534	3.88162	2.46722	4.71288	2.29714	5.21502	2.2206	5.40403
								2.70071	2.33926	2.59553	3.88013	2.4674	4.71188	2.29729	5.21441	2.22074	5.40363
								2.70092	2.33726	2.59572	3.87865	2.46757	4.71088	2.29744	5.2138	2.22089	5.40324
								2.70112	2.33525	2.59591	3.87717	2.46774	4.70988	2.29759	5.21319	2.22103	5.40284
								2.70133	2.33325	2.5961	3.87568	2.46791	4.70889	2.29774	5.21258	2.22117	5.40245
								2.70153	2.33124	2.59629	3.8742	2.46808	4.70789	2.29789	5.21197	2.22131	5.40205
								2.70174	2.32924	2.59647	3.87271	2.46826	4.70689	2.29804	5.21136	2.22145	5.40166
								2.70194	2.32723	2.59666	3.87123	2.46843	4.70589	2.29819	5.21075	2.22159	5.40126
								2.70215	2.32523	2.59685	3.86974	2.4686	4.70489	2.29834	5.21014	2.22173	5.40087
								2.70235	2.32323	2.59704	3.86826	2.46877	4.70389	2.29849	5.20953	2.22187	5.40047
								2.70256	2.32122	2.59723	3.86678	2.46894	4.70289	2.29864	5.20891	2.22201	5.40008
								2.70276	2.31922	2.59742	3.86529	2.46912	4.70189	2.29879	5.2083	2.22215	5.39968
								2.70297	2.31721	2.59761	3.86381	2.46929	4.7009	2.29894	5.20769	2.22229	5.39929
								2.70317	2.31521	2.5978	3.86232	2.46946	4.6999	2.29909	5.20708	2.22243	5.39889
								2.70338	2.3132	2.59799	3.86084	2.46963	4.6989	2.29924	5.20647	2.22257	5.3985
								2.70358	2.3112	2.59818	3.85935	2.4698	4.6979	2.29939	5.20586	2.22271	5.3981
								2.70379	2.3092	2.59837	3.85787	2.46998	4.6969	2.29954	5.20525	2.22285	5.39771
								2.70399	2.30719	2.59856	3.85639	2.47015	4.6959	2.29969	5.20464	2.22299	5.39731
								2.7042	2.30519	2.59875	3.8549	2.47032	4.6949	2.29984	5.20403	2.22313	5.39692
								2.7044	2.30318	2.59894	3.85342	2.47049	4.6939	2.29999	5.20342	2.22327	5.39652
								2.70461	2.30118	2.59913	3.85193	2.47066	4.6929	2.30014	5.20281	2.22341	5.39613
								2.70481	2.29918	2.59932	3.85045	2.47084	4.69191	2.30029	5.2022	2.22355	5.39573
								2.70502	2.29717	2.59951	3.84896	2.47101	4.69091	2.30044	5.20159	2.22369	5.39534
								2.70522	2.29517	2.5997	3.84748	2.47118	4.68991	2.30059	5.20098	2.22383	5.39494
								2.70543	2.29316	2.59989	3.846	2.47135	4.68891	2.30074	5.20036	2.22397	5.39455
								2.70563	2.29116	2.60008	3.84451	2.47152	4.68791	2.30089	5.19975	2.22411	5.39415
								2.70584	2.28915	2.60027	3.84303	2.4717	4.68691	2.30103	5.19914	2.22425	5.39376
								2.70604	2.28715	2.60046	3.84154	2.47187	4.68591	2.30118	5.19853	2.22439	5.39336
								2.70625	2.28515	2.60065	3.84006	2.47204	4.68491	2.30133	5.19792	2.22453	5.39297
								2.70645	2.28314	2.60084	3.83858	2.47221	4.68391	2.30148	5.19731	2.22467	5.39257
								2.70666	2.28114	2.60103	3.83709	2.47238	4.68292	2.30163	5.1967	2.22481	5.39218
								2.70686	2.27913	2.60122	3.83561	2.47256	4.68192	2.30178	5.19609	2.22495	5.39178
								2.70706	2.27713	2.60141	3.83412	2.47273	4.68092	2.30193	5.19548	2.22509	5.39139
								2.70727	2.27512	2.6016	3.83264	2.4729	4.67992	2.30208	5.19487	2.22523	5.39099
								2.70747	2.27312	2.60179	3.83115	2.47307	4.67892	2.30223	5.19426	2.22537	5.3906
								2.70768	2.27112	2.60198	3.82967	2.47324	4.67792	2.30238	5.19365	2.22551	5.3902
								2.70788	2.26911	2.60217	3.82819	2.47342	4.67692	2.30253	5.19304	2.22565	5.38981
								2.70809	2.26711	2.60236	3.8267	2.47359	4.67592	2.30268	5.19242	2.22579	5.38941
								2.70829	2.2651	2.60255	3.82522	2.47376	4.67492	2.30283	5.19181	2.22593	5.38902
								2.7085	2.2631	2.60274	3.82373	2.47393	4.67393	2.30298	5.1912	2.22607	5.38862
								2.7087	2.2611	2.60292	3.82225	2.4741	4.67293	2.30313	5.19059	2.22621	5.38823
								2.70891	2.25909	2.60311	3.82076	2.47428	4.67193	2.30328	5.18998	2.22635	5.38783
								2.70911	2.25709	2.6033	3.81928	2.47445	4.67093	2.30343	5.18937	2.22649	5.38744
								2.70932	2.25508	2.60349	3.8178	2.47462	4.66993	2.30358	5.18876	2.22663	5.38704
								2.70952	2.25308	2.60368	3.81631	2.47479	4.66893	2.30373	5.18815	2.22677	5.38665
								2.70973	2.25107	2.60387	3.81483	2.47496	4.66793	2.30388	5.18754	2.22691	5.38625
								2.70993	2.24907	2.60406	3.81334	2.47514	4.66693	2.30403	5.18693	2.22705	5.38586
								2.71014	2.24707	2.60425	3.81186	2.47531	4.66593	2.30418	5.18632	2.22719	5.38546
								2.71034	2.24506	2.60444	3.81037	2.47548	4.66494	2.30433	5.18571	2.22733	5.38507
								2.71055	2.24306	2.60463	3.80889	2.47565	4.66394	2.30448	5.1851	2.22747	5.38467
								2.71075	2.24105	2.60482	3.80741	2.47582	4.66294	2.30463	5.18449	2.22761	5.38428
								2.71096	2.23905	2.60501	3.80592	2.476	4.66194	2.30478	5.18387	2.22775	5.38388
								2.71116	2.23704	2.6052	3.80444	2.47617	4.66094	2.30493	5.18326	2.22789	5.38349
								2.71137	2.23504	2.60539	3.80295	2.47634	4.65994	2.30508	5.18265	2.22803	5.38309
								2.71157	2.23304	2.60558	3.80147	2.47651	4.65894	2.30523	5.18204	2.22817	5.3827
								2.71178	2.23103	2.60577	3.79999	2.47668	4.65794	2.30538	5.18143	2.22831	5.3823
								2.71198	2.22903	2.60596	3.7985	2.47685	4.65695	2.30553	5.18082	2.22845	5.38191
								2.71219	2.22702	2.60615	3.79702	2.47703	4.65595	2.30568	5.18021	2.22859	5.38151
								2.71239	2.22502	2.60634	3.79553	2.4772	4.65495	2.30582	5.1796	2.22873	5.38112
								2.7126	2.22301	2.60653	3.79405	2.47737	4.65395	2.30597	5.17899	2.22887	5.38072
								2.7128	2.22101	2.60672	3.79256	2.47754	4.65295	2.30612	5.17838	2.22901	5.38033
								2.71301	2.21901	2.60691	3.79108	2.47771	4.65195	2.30627	5.17777	2.22915	5.37993
								2.71321	2.217	2.6071	3.7896	2.47789	4.65095	2.30642	5.17716	2.22929	5.37954
								2.71342	2.215	2.60729	3.78811	2.47806	4.64995	2.30657	5.17655	2.22943	5.37914
								2.71362	2.21299	2.60748	3.78663	2.47823	4.64895	2.30672	5.17593	2.22957	5.37875
								2.71383	2.21099	2.60767	3.78514	2.4784	4.64796	2.30687	5.17532	2.22971	5.37835
								2.71403	2.20899	2.60786	3.78366	2.47857	4.64696	2.30702	5.17471	2.22985	5.37796
								2.71424	2.20698	2.60805	3.78217	2.47875	4.64596	2.30717	5.1741	2.22999	5.37756
								2.71444	2.20498	2.60824	3.78069	2.47892	4.64496	2.30732	5.17349	2.23013	5.37717
								2.71465	2.20297	2.60843	3.77921	2.47909	4.64396	2.30747	5.17288	2.23027	5.37677
								2.71485	2.20097	2.60862	3.77772	2.47926	4.64296	2.30762	5.17227	2.23041	5.37638
								2.71505	2.19896	2.60881	3.77624	2.47943	4.64196	2.30777	5.17166	2.23055	5.37598
								2.71526	2.19696	2.609	3.77475	2.47961	4.64096	2.30792	5.17105	2.2307	5.37559
								2.71546	2.19496	2.60919	3.77327	2.47978	4.63996	2.30807	5.17044	2.23084	5.37519
								2.71567	2.19295	2.60937	3.77178	2.47995	4.63897	2.30822	5.16983	2.23098	5.3748
								2.71587	2.19095	2.60956	3.7703	2.48012	4.63797	2.30837	5.16922	2.23112	5.3744
								2.71608	2.18894	2.60975	3.76882	2.48029	4.63697	2.30852	5.16861	2.23126	5.37401
								2.71628	2.18694	2.60994	3.76733	2.48047	4.63597	2.30867	5.168	2.2314	5.37361

## Sheet: Figure 3f
Time in Dec. 06, 07, 09, 2024, Guangzhou	DME (mmol h-1)	DME (mmol h-1)	DME (mmol h-1)	mean value	Standard Deviation	Light intensity (mW cm-2)	Light intensity (mW cm-2)	Light intensity (mW cm-2)	mean value	Standard Deviation	Concentrated light intensity (mW cm-2)	Concentrated light intensity (mW cm-2)	Concentrated light intensity (mW cm-2)	mean value	Standard Deviation
08:30:00	23.8756	26.6603	19.0988	23.2116	3.82425	12.3	14.8	16.3	14.4667	2.02073	1800	1850	1850	1833.33	28.8675
09:30:00	29.6475	26.8721	25.7863	27.4353	1.99124	27.7	21.7	23.5	24.3	3.07896	2000	1900	1950	1950	50
10:30:00	31.6346	27.7978	29.4577	29.63	1.9242	34.8	30.2	30.8	31.9333	2.50067	2150	2100	2100	2116.67	28.8675
11:30:00	33.3545	30.5762	36.829	33.5866	3.13286	38.2	34.1	40.1	37.4667	3.06649	2250	2200	2300	2250	50
12:30:00	34.3473	32.6879	37.6188	34.8847	2.509	44.8	40.2	45.1	43.3667	2.74651	2300	2250	2300	2283.33	28.8675
13:30:00	33.4523	31.8892	37.2224	34.188	2.74166	45.4	41.3	46.4	44.3667	2.70247	2300	2250	2300	2283.33	28.8675
14:30:00	33.1652	29.6259	35.7128	32.8346	3.0569	40.9	35.5	41.3	39.2333	3.23934	2250	2150	2200	2200	50
15:30:00	31.6476	24.5254	30.5253	28.8994	3.82938	32.6	28.6	29.9	30.3667	2.04042	2200	2100	2150	2150	50
16:30:00	26.3664	22.3641	24.4365	24.389	2.00159	10.3	8.4	10.1	9.6	1.04403	1900	1850	1900	1883.33	28.8675

[truncated: 57 more sheets: Figure 4i, Figure 4j, Figure 4k, Figure 4l, Figure 4m, Figure 5a, Figure 5b, Figure 5c, Figure 5d, Figure 5e, Figure 5f, Figure 5g, Figure 5h, Figure 5i, Figure 5j, Figure 5k, Figure 6a, Figure 6b, Figure 6c, Figure 6d …]
